# Supplementary material for: Comparative transcriptome and miRNA analysis of skin pigmentation during embryonic development of Chinese soft-shelled turtle (Pelodiscus sinensis)
Source: BMC Genomics. 2022 Dec 5;23:801. doi: 10.1186/s12864-022-09029-y (PMC9721069; doi:10.1186/s12864-022-09029-y)
Supplement: Supplementary file 1 — Additional file 1: Tab. S1. Pairwise comparison of different experission genes in intial period, middle period and final period. Tab. S2. Differentially expressed genes in veen diagram. Tab. S3. GO enrichment analyses of DEGs from comparisons of IP vs. MP, MP vs. FP and IP vs. FP. Tab. S4. The differentially expressed genes in the melanogenesis pathway among three period of embryo incubation of P.sinensis. Tab. S5. List of candidate genes for pigmentation differentially significantly expressed in three incubation stages of Chinese soft-shelled turtle (P. sinensis). Tab S6. List of differentially expressed miRNAs of P.sinensis in different incubation stages. Tab. S7. The enriched of GO term analysisof target genes. Tab. S8. The Differential expression of miRNA and target genes in Melanogenesis pathway pathway in embryon of P.sinensis. Tab. S9. Differentially expressed miRNAs and genes related to body color. Table S10. qRT-PCR primer information for mRNA and miRNA. [file 12864_2022_9029_MOESM1_ESM.xlsx]

## Sheet: Tab. S1   
Tab. S1 Pairwise comparison of different experission genes in intial period, middle period and final period
IP vs. MP									MP vs. FP									IP vs. FP
ID	T01_FPKM	T02_FPKM	T03_FPKM	T05_FPKM	T04_FPKM	T06_FPKM	FDR	log2FC	ID	T04_FPKM	T05_FPKM	T06_FPKM	T07_FPKM	T08_FPKM	T09_FPKM	FDR	log2FC	ID	T01_FPKM	T02_FPKM	T03_FPKM	T07_FPKM	T08_FPKM	T09_FPKM	FDR	log2FC
ENSPSIG00000000003	8.20015	16.2694	13.1276	18.6232	17.8517	17.1529	0.0138521	0.711553	ENSPSIG00000000003	17.8517	18.6232	17.1529	50.2374	31.2856	19.9533	0.00788259	1.09777	ENSPSIG00000000003	8.20015	16.2694	13.1276	50.2374	31.2856	19.9533	4.33057e-05	1.82193
ENSPSIG00000000005	2.27269	1.45715	0.158547	64.5879	72.5986	98.1698	4.13997e-11	4.58103	ENSPSIG00000000005	72.5986	64.5879	98.1698	9.59212	33.7338	128.999	0.897423	-0.147305	ENSPSIG00000000005	2.27269	1.45715	0.158547	9.59212	33.7338	128.999	5.14859e-08	5.02615
ENSPSIG00000000011	13.803	15.6186	14.866	8.68907	8.75133	7.83727	0.000352541	-0.583298	ENSPSIG00000000011	8.75133	8.68907	7.83727	7.64357	4.22394	4.87066	0.452003	-0.338608	ENSPSIG00000000011	13.803	15.6186	14.866	7.64357	4.22394	4.87066	0.00535746	-0.939495
ENSPSIG00000000016	10.5193	10.2217	10.6183	5.48448	5.84825	5.68922	0.00103828	-0.649816	ENSPSIG00000000016	5.84825	5.48448	5.68922	4.54381	4.18583	4.65998	0.795778	-0.102092	ENSPSIG00000000016	10.5193	10.2217	10.6183	4.54381	4.18583	4.65998	0.0017955	-0.765587
ENSPSIG00000000019	5.68682	5.72723	1.96818	4.82194	3.99329	0.819846	0.863428	-0.177115	ENSPSIG00000000026	3.19902	2.8237	2.30452	6.02213	2.58304	3.02732	0.306089	0.648446	ENSPSIG00000000026	1.15195	1.63899	1.91182	6.02213	2.58304	3.02732	0.00486216	1.65523
ENSPSIG00000000026	1.15195	1.63899	1.91182	2.8237	3.19902	2.30452	0.0362816	0.965022	ENSPSIG00000000035	36.866	49.311	84.2715	43.9729	8.2349	10.3626	0.189847	-1.01138	ENSPSIG00000000035	15.8491	1.13217	0.712032	43.9729	8.2349	10.3626	0.101563	1.83829
ENSPSIG00000000035	15.8491	1.13217	0.712032	49.311	36.866	84.2715	0.0195798	2.06173	ENSPSIG00000000043	1.24234	0.467702	1.79198	1.03123	0.933116	1.34613	0.884933	0.15387	ENSPSIG00000000043	2.22682	2.16847	1.76737	1.03123	0.933116	1.34613	0.493601	-0.412643
ENSPSIG00000000043	2.22682	2.16847	1.76737	0.467702	1.24234	1.79198	0.471448	-0.523231	ENSPSIG00000000048	12.699	15.6475	12.3533	9.13965	9.04965	10.4498	0.39167	-0.255274	ENSPSIG00000000048	21.9775	19.8922	18.3314	9.13965	9.04965	10.4498	0.00553648	-0.61139
ENSPSIG00000000048	21.9775	19.8922	18.3314	15.6475	12.699	12.3533	0.0921659	-0.342955	ENSPSIG00000000049	12.6247	7.88188	13.3289	37.4207	20.1047	8.94702	0.0855453	1.07598	ENSPSIG00000000049	0.743881	1.00719	0.226238	37.4207	20.1047	8.94702	6.83821e-15	5.08651
ENSPSIG00000000049	0.743881	1.00719	0.226238	7.88188	12.6247	13.3289	6.94202e-17	3.89018	ENSPSIG00000000050	4.72638	4.49803	4.45087	2.02681	2.83891	2.70549	0.0338685	-0.593372	ENSPSIG00000000050	9.08364	8.73608	9.2842	2.02681	2.83891	2.70549	1.16511e-08	-1.36977
ENSPSIG00000000050	9.08364	8.73608	9.2842	4.49803	4.72638	4.45087	7.01941e-11	-0.764119	ENSPSIG00000000055	0.900485	0.383289	0.677723	0.880994	0.311796	0.178379	0.839114	-0.21781	ENSPSIG00000000055	2.98472	2.38755	1.92302	0.880994	0.311796	0.178379	0.00830272	-1.82588
ENSPSIG00000000055	2.98472	2.38755	1.92302	0.383289	0.900485	0.677723	0.000339511	-1.55391	ENSPSIG00000000058	0.570274	0.39707	0.279145	0.564939	0.344077	0.545723	0.647015	0.400086	ENSPSIG00000000066	2.8578	3.04417	1.26972	0.341295	0.024686	0	0.00813612	-2.98885
ENSPSIG00000000066	2.8578	3.04417	1.26972	0.459218	0.279865	0.281775	9.10772e-07	-2.35481	ENSPSIG00000000067	1.40635	0.829279	0.452879	0.801868	0.489474	0.52759	0.770565	-0.283286	ENSPSIG00000000069	2.53575	2.92397	5.73356	2.06929	1.5795	1.47036	0.259204	-0.654366
ENSPSIG00000000067	0	1.29294	0.317233	0.829279	1.40635	0.452879	0.624903	0.542181	ENSPSIG00000000069	2.08176	1.93887	2.59941	2.06929	1.5795	1.47036	0.832902	-0.121765	ENSPSIG00000000075	1.6131	1.65425	1.90138	1.39936	1.0701	0.972055	0.816507	-0.132783
ENSPSIG00000000069	2.53575	2.92397	5.73356	1.93887	2.08176	2.59941	0.3296	-0.503365	ENSPSIG00000000075	1.45237	1.40172	1.4007	1.39936	1.0701	0.972055	0.928817	-0.0604702	ENSPSIG00000000077	6.53756	3.20556	4.12052	3.1724	11.7193	4.68645	0.21654	0.891847
ENSPSIG00000000075	1.6131	1.65425	1.90138	1.40172	1.45237	1.4007	0.906757	-0.0593626	ENSPSIG00000000077	4.81573	1.83305	5.72974	3.1724	11.7193	4.68645	0.344082	0.762364	ENSPSIG00000000080	5.08665	5.32753	6.96826	2.89714	3.35194	1.62495	0.170556	-0.672797
ENSPSIG00000000077	6.53756	3.20556	4.12052	1.83305	4.81573	5.72974	0.956533	0.0433222	ENSPSIG00000000080	4.16089	4.309	3.31557	2.89714	3.35194	1.62495	0.598651	-0.31846	ENSPSIG00000000084	7.04514	7.55272	7.19692	13.2757	9.02654	9.67069	0.0018454	0.990047
ENSPSIG00000000080	5.08665	5.32753	6.96826	4.309	4.16089	3.31557	0.350147	-0.330977	ENSPSIG00000000084	6.84047	6.28256	6.3746	13.2757	9.02654	9.67069	0.00615638	0.921113	ENSPSIG00000000088	16.3901	12.417	12.0064	1.92305	1.9404	9.87168	0.223668	-1.00299
ENSPSIG00000000084	7.04514	7.55272	7.19692	6.28256	6.84047	6.3746	0.869464	0.0600479	ENSPSIG00000000088	5.87623	5.91984	7.21116	1.92305	1.9404	9.87168	0.878538	-0.16505	ENSPSIG00000000093	4.36127	4.43431	3.37512	15.2558	11.939	24.0859	1.20058e-10	2.4723
ENSPSIG00000000088	16.3901	12.417	12.0064	5.91984	5.87623	7.21116	0.000741854	-0.866283	ENSPSIG00000000093	10.0163	10.185	12.1456	15.2558	11.939	24.0859	0.0348731	0.870397	ENSPSIG00000000099	17.1537	13.0705	20.3774	17.5697	8.4641	20.2937	0.638344	0.311326
ENSPSIG00000000093	4.36127	4.43431	3.37512	10.185	10.0163	12.1456	7.57516e-13	1.59368	ENSPSIG00000000094	1.80008	0.972124	0.880673	0.422734	0.22411	0.058317	0.0580333	-1.56931	ENSPSIG00000000103	12.9604	17.7408	7.03758	1.70495	1.80143	0.777715	1.1753e-06	-2.57177
ENSPSIG00000000094	0.059732	0.704921	0.044597	0.972124	1.80008	0.880673	0.0649631	1.59381	ENSPSIG00000000099	33.7069	25.3356	49.7644	17.5697	8.4641	20.2937	0.135198	-0.889528	ENSPSIG00000000105	15.0658	9.5792	10.8187	6.12418	4.04969	7.06437	0.165299	-0.57398
ENSPSIG00000000099	17.1537	13.0705	20.3774	25.3356	33.7069	49.7644	0.00153523	1.24543	ENSPSIG00000000103	2.99813	3.65524	5.31728	1.70495	1.80143	0.777715	0.0425517	-1.12534	ENSPSIG00000000116	1.9467	3.15018	2.79946	0.485141	0.046259	0.023353	0.00273164	-2.8029
ENSPSIG00000000103	12.9604	17.7408	7.03758	3.65524	2.99813	5.31728	0.00139012	-1.34918	ENSPSIG00000000105	7.78085	9.7864	7.27844	6.12418	4.04969	7.06437	0.568294	-0.269469	ENSPSIG00000000123	3.87896	4.1509	4.27429	0.40781	0.285176	0.394649	1.63751e-18	-2.96227
ENSPSIG00000000105	15.0658	9.5792	10.8187	9.7864	7.78085	7.27844	0.370483	-0.288	ENSPSIG00000000107	3.44579	3.44523	2.81086	3.82236	0.147281	0.106894	0.606195	-0.612031	ENSPSIG00000000127	8.48623	9.6126	8.43476	16.8439	15.7955	13.3706	1.03898e-10	1.23701
ENSPSIG00000000107	0.16	3.72674	0.143466	3.44523	3.44579	2.81086	0.306373	0.978131	ENSPSIG00000000123	1.70513	1.42565	1.32725	0.40781	0.285176	0.394649	0.000150217	-1.65312	ENSPSIG00000000145	13.9533	12.0854	11.5816	2.68944	5.16182	7.10195	0.101	-0.835712
ENSPSIG00000000116	1.9467	3.15018	2.79946	0.012855	0.276573	0.221977	1.05325e-05	-2.94181	ENSPSIG00000000127	8.68551	10.3314	9.0285	16.8439	15.7955	13.3706	5.70916e-06	0.941865	ENSPSIG00000000146	2.9422	3.10266	2.73365	0.140678	0.042043	0	2.20573e-08	-4.46254
ENSPSIG00000000121	4.13075	4.82573	6.45837	3.07827	1.80748	4.66321	0.605128	-0.401123	ENSPSIG00000000144	0.156021	27.2773	1.39106	0.227594	6.71402	3.27331	0.618332	-0.607437	ENSPSIG00000000149	2.42467	1.1298	0.42522	1.29344	0.2256	1.66562	0.93472	0.108063
ENSPSIG00000000123	3.87896	4.1509	4.27429	1.42565	1.70513	1.32725	2.75037e-07	-1.21323	ENSPSIG00000000145	12.6553	11.1441	8.89739	2.68944	5.16182	7.10195	0.138123	-0.808696	ENSPSIG00000000157	0.410188	0.809328	0.722283	1.73406	1.67879	1.47581	0.0041873	1.66805
ENSPSIG00000000127	8.48623	9.6126	8.43476	10.3314	8.68551	9.0285	0.131541	0.294555	ENSPSIG00000000149	2.03339	1.64517	0.956821	1.29344	0.2256	1.66562	0.840223	-0.229945	ENSPSIG00000000158	17.049	21.6638	18.256	9.66345	10.058	9.80182	0.0294657	-0.491237
ENSPSIG00000000145	13.9533	12.0854	11.5816	11.1441	12.6553	8.89739	0.959626	0.0176797	ENSPSIG00000000157	0.813502	1.59521	0.783739	1.73406	1.67879	1.47581	0.261024	0.748606	ENSPSIG00000000161	2.60811	2.29188	2.65438	9.18686	0.515499	3.55648	0.252035	1.1045
ENSPSIG00000000146	2.9422	3.10266	2.73365	0.10664	0.424084	0.167884	1.25482e-07	-2.94409	ENSPSIG00000000158	18.0628	16.3881	14.3052	9.66345	10.058	9.80182	0.0521145	-0.47364	ENSPSIG00000000169	2.12684	2.71828	2.91551	2.16451	1.56731	0.789403	0.585748	-0.322367
ENSPSIG00000000149	2.42467	1.1298	0.42522	1.64517	2.03339	0.956821	0.684788	0.358769	ENSPSIG00000000161	2.6925	1.66921	0.15002	9.18686	0.515499	3.55648	0.25823	1.15192	ENSPSIG00000000173	7.84333	4.34359	3.86986	7.19202	6.90395	4.06977	0.25944	0.603326
ENSPSIG00000000158	17.049	21.6638	18.256	16.3881	18.0628	14.3052	0.986709	-0.00504946	ENSPSIG00000000169	1.17197	1.05387	0.926074	2.16451	1.56731	0.789403	0.239956	0.690763	ENSPSIG00000000182	39.4976	36.4506	32.7685	2.31884	1.17876	1.39332	6.78175e-35	-3.94497
ENSPSIG00000000161	2.60811	2.29188	2.65438	1.66921	2.6925	0.15002	0.666218	-0.404241	ENSPSIG00000000173	9.90683	14.3686	12.1008	7.19202	6.90395	4.06977	0.0752562	-0.725866	ENSPSIG00000000188	13.5308	10.1923	10.6871	11.136	9.03441	11.0203	0.371606	0.304075
ENSPSIG00000000169	2.12684	2.71828	2.91551	1.05387	1.17197	0.926074	0.000154913	-1.04541	ENSPSIG00000000182	6.10706	5.46871	4.36218	2.31884	1.17876	1.39332	0.00260642	-1.35788	ENSPSIG00000000199	3.14141	3.08659	2.77319	0.526836	0.226996	0.137942	3.323e-05	-2.64641
ENSPSIG00000000173	7.84333	4.34359	3.86986	14.3686	9.90683	12.1008	0.000247002	1.32896	ENSPSIG00000000188	11.354	11.9876	9.96988	11.136	9.03441	11.0203	0.709235	0.142286	ENSPSIG00000000212	101.074	86.8416	89.3277	409.098	902.508	2188.24	1.06533e-11	3.9123
ENSPSIG00000000182	39.4976	36.4506	32.7685	5.46871	6.10706	4.36218	1.48136e-38	-2.50797	ENSPSIG00000000212	866.904	873.66	1032.22	409.098	902.508	2188.24	0.489916	0.522029	ENSPSIG00000000213	0.755202	1.02797	0.619766	0.402216	0.009312	0.042735	0.201507	-1.4949
ENSPSIG00000000188	13.5308	10.1923	10.6871	11.9876	11.354	9.96988	0.593129	0.167942	ENSPSIG00000000218	1.41459	1.16693	0.899586	0.469203	0.425037	1.06972	0.509662	-0.496282	ENSPSIG00000000218	1.00622	0.731511	0.983706	0.469203	0.425037	1.06972	0.999456	-0.000590475
ENSPSIG00000000193	2.17973	1.39258	0.35499	0.30195	1.46078	0.492564	0.633988	-0.45052	ENSPSIG00000000224	1.1957	9.38789	4.68923	7.51235	7.95658	3.23129	0.650201	0.434532	ENSPSIG00000000224	10.5513	3.48329	4.98552	7.51235	7.95658	3.23129	0.58731	0.395765
ENSPSIG00000000199	3.14141	3.08659	2.77319	0.975212	1.38219	0.720389	0.00474765	-1.23326	ENSPSIG00000000226	0.769853	0.407924	0.490729	0.126628	0.140066	0.187895	0.0616847	-1.317	ENSPSIG00000000226	1.39577	0.600821	0.991258	0.126628	0.140066	0.187895	0.0031241	-2.02453
ENSPSIG00000000212	101.074	86.8416	89.3277	873.66	866.904	1032.22	5.86661e-167	3.51586	ENSPSIG00000000259	3.10815	3.96809	3.56387	3.47059	2.22576	2.45069	0.794342	-0.137522	ENSPSIG00000000243	5.0661	4.96506	2.95074	0.505662	0.131918	0.080885	1.61805e-05	-3.23784
ENSPSIG00000000213	0.755202	1.02797	0.619766	0.300682	0.24068	0.165646	0.0304792	-1.32719	ENSPSIG00000000268	2.6793	1.93457	2.66256	0	0.613715	2.89916	0.74231	-0.421822	ENSPSIG00000000259	2.55907	2.81672	2.20368	3.47059	2.22576	2.45069	0.18679	0.541665
ENSPSIG00000000218	1.00622	0.731511	0.983706	1.16693	1.41459	0.899586	0.212877	0.539279	ENSPSIG00000000269	8.11762	4.74896	5.58943	12.1868	9.14674	3.81694	0.437378	0.593581	ENSPSIG00000000268	4.47431	5.82102	8.48145	0	0.613715	2.89916	0.252857	-1.46357
ENSPSIG00000000224	10.5513	3.48329	4.98552	9.38789	1.1957	4.68923	0.925308	-0.0881419	ENSPSIG00000000271	4.58297	4.74691	4.23261	4.48076	5.60202	3.27824	0.718205	0.208954	ENSPSIG00000000269	9.68578	11.0503	14.9288	12.1868	9.14674	3.81694	0.948973	-0.0526705
ENSPSIG00000000226	1.39577	0.600821	0.991258	0.407924	0.769853	0.490729	0.397355	-0.545365	ENSPSIG00000000285	2.1896	3.18513	2.5394	2.72756	0.638649	0.066679	0.557361	-0.652561	ENSPSIG00000000271	6.96007	13.6932	12.03	4.48076	5.60202	3.27824	0.11678	-0.804252
ENSPSIG00000000243	5.0661	4.96506	2.95074	0.048659	0.385485	0.323497	1.59265e-07	-3.17212	ENSPSIG00000000297	1.58868	1.53753	1.99649	1.08869	2.09319	1.87138	0.769656	0.214251	ENSPSIG00000000285	2.37211	2.2919	3.50574	2.72756	0.638649	0.066679	0.580129	-0.680702
ENSPSIG00000000259	2.55907	2.81672	2.20368	3.96809	3.10815	3.56387	0.0184915	0.688169	ENSPSIG00000000300	84.5469	89.7055	84.8178	52.2444	43.825	61.302	0.0726842	-0.464915	ENSPSIG00000000291	5.08985	0.179178	0.181739	1.48195	0.404229	3.00311	0.885671	0.224323
ENSPSIG00000000268	4.47431	5.82102	8.48145	1.93457	2.6793	2.66256	0.0139285	-1.06819	ENSPSIG00000000305	5.89657	9.0017	4.29914	4.45518	5.64305	3.84108	0.743414	-0.202881	ENSPSIG00000000297	1.45448	1.20341	0.528835	1.08869	2.09319	1.87138	0.157347	1.03862
ENSPSIG00000000269	9.68578	11.0503	14.9288	4.74896	8.11762	5.58943	0.154443	-0.678107	ENSPSIG00000000308	19.1189	21.2863	21.0534	21.9865	13.1978	17.0289	0.988596	0.00787252	ENSPSIG00000000300	10.7743	13.9421	12.1183	52.2444	43.825	61.302	1.59584e-23	2.52206
ENSPSIG00000000271	6.96007	13.6932	12.03	4.74691	4.58297	4.23261	0.0108825	-0.991422	ENSPSIG00000000312	6.769	5.93912	5.99437	6.67728	5.61692	3.32197	0.974133	-0.0206073	ENSPSIG00000000305	8.81406	11.4643	9.40859	4.45518	5.64305	3.84108	0.0537895	-0.625501
ENSPSIG00000000285	2.37211	2.2919	3.50574	3.18513	2.1896	2.5394	0.741569	0.162281	ENSPSIG00000000328	0.288427	1.19904	0.653585	0.066576	4.59735	1.63282	0.279637	1.12376	ENSPSIG00000000308	28.7092	21.8946	25.0654	21.9865	13.1978	17.0289	0.855582	-0.0831032
ENSPSIG00000000297	1.45448	1.20341	0.528835	1.53753	1.58868	1.99649	0.197248	0.789012	ENSPSIG00000000341	2.88497	3.57525	1.75681	27.8131	8.15107	2.26153	0.0167391	1.89351	ENSPSIG00000000312	7.15181	8.63947	10.185	6.67728	5.61692	3.32197	0.557902	-0.281105
ENSPSIG00000000300	10.7743	13.9421	12.1183	89.7055	84.5469	84.8178	9.06476e-92	3.00239	ENSPSIG00000000342	3.67282	3.90663	4.95651	0.950377	3.33483	1.19921	0.2943	-0.802749	ENSPSIG00000000330	0.163813	1.78459	0.254885	1.66148	4.35972	0.14955	0.228074	1.50357
ENSPSIG00000000305	8.81406	11.4643	9.40859	9.0017	5.89657	4.29914	0.338842	-0.393411	ENSPSIG00000000344	9.21365	11.7705	5.98592	85.7788	10.4729	7.8953	0.0454306	1.6601	ENSPSIG00000000341	5.95172	7.30272	5.75099	27.8131	8.15107	2.26153	0.1344	1.29748
ENSPSIG00000000308	28.7092	21.8946	25.0654	21.2863	19.1189	21.0534	0.793779	-0.0799899	ENSPSIG00000000349	3.23319	0.117068	1.86218	0.388014	32.7538	2.64784	0.229743	1.26553	ENSPSIG00000000342	5.75547	5.60868	3.88866	0.950377	3.33483	1.19921	0.21738	-0.938306
ENSPSIG00000000312	7.15181	8.63947	10.185	5.93912	6.769	5.99437	0.392776	-0.249664	ENSPSIG00000000353	0.260157	0.153521	0.680414	0.179943	1.42297	0.766243	0.271986	1.02313	ENSPSIG00000000344	4.57903	5.49822	3.71548	85.7788	10.4729	7.8953	0.000325064	2.98505
ENSPSIG00000000341	5.95172	7.30272	5.75099	3.57525	2.88497	1.75681	0.0157838	-0.939202	ENSPSIG00000000356	0.811239	1.04757	0.740906	1.51733	0.472246	0.850805	0.742358	0.305936	ENSPSIG00000000349	0.115538	0.264779	0.402166	0.388014	32.7538	2.64784	6.51102e-06	4.72967
ENSPSIG00000000342	5.75547	5.60868	3.88866	3.90663	3.67282	4.95651	0.912543	-0.0580471	ENSPSIG00000000363	81.8689	81.6672	81.6974	55.3165	52.4862	59.5511	0.0892911	-0.303805	ENSPSIG00000000353	4.67404	0.903581	0.411093	0.179943	1.42297	0.766243	0.519906	-0.74657
ENSPSIG00000000344	4.57903	5.49822	3.71548	11.7705	9.21365	5.98592	0.00126031	1.13739	ENSPSIG00000000365	2.81904	1.76373	1.82841	1.58099	0.134255	0.253294	0.259245	-1.06437	ENSPSIG00000000363	7.16733	6.98088	3.45322	55.3165	52.4862	59.5511	4.83932e-25	3.62328
ENSPSIG00000000349	0.115538	0.264779	0.402166	0.117068	3.23319	1.86218	0.00881227	2.09689	ENSPSIG00000000373	0.442939	1.06612	0.847463	0.515029	1.0251	1.56457	0.541887	0.534331	ENSPSIG00000000365	1.62977	1.43157	1.54639	1.58099	0.134255	0.253294	0.539283	-0.679085
ENSPSIG00000000353	4.67404	0.903581	0.411093	0.153521	0.260157	0.680414	0.0333593	-1.6797	ENSPSIG00000000374	3.21291	3.09651	2.59375	4.95816	4.1209	1.36908	0.537881	0.421887	ENSPSIG00000000373	0.558084	2.44563	2.12234	0.515029	1.0251	1.56457	0.821536	-0.237585
ENSPSIG00000000363	7.16733	6.98088	3.45322	81.6672	81.8689	81.6974	2.94619e-44	3.88448	ENSPSIG00000000378	4.29853	3.13294	3.73153	1.21141	2.60298	0.426876	0.192156	-0.981357	ENSPSIG00000000374	4.87381	2.63517	1.93891	4.95816	4.1209	1.36908	0.442775	0.551107
ENSPSIG00000000365	1.62977	1.43157	1.54639	1.76373	2.81904	1.82841	0.100087	0.658881	ENSPSIG00000000381	1.52466	1.18864	1.18307	0.111447	0.287911	1.09386	0.374944	-0.847267	ENSPSIG00000000378	3.03369	0.42023	0.797761	1.21141	2.60298	0.426876	0.753065	0.374745
ENSPSIG00000000373	0.558084	2.44563	2.12234	1.06612	0.442939	0.847463	0.315322	-0.752905	ENSPSIG00000000382	3.49246	2.29595	3.20934	2.36781	2.36626	1.42446	0.69774	-0.267979	ENSPSIG00000000379	0.779351	1.94496	1.30643	0.422358	0.249769	0.138863	0.0231797	-1.69713
ENSPSIG00000000374	4.87381	2.63517	1.93891	3.09651	3.21291	2.59375	0.819953	0.123845	ENSPSIG00000000388	5.37755	4.91674	6.51021	0.144167	0.374689	3.08145	0.196626	-1.27483	ENSPSIG00000000381	1.01056	0.765094	0.766038	0.111447	0.287911	1.09386	0.835608	-0.252762
ENSPSIG00000000378	3.03369	0.42023	0.797761	3.13294	4.29853	3.73153	0.044934	1.34822	ENSPSIG00000000390	19.2663	22.3661	18.0757	7.77411	7.37064	9.23155	5.71224e-06	-1.02832	ENSPSIG00000000382	0.039935	0.192337	0.066085	2.36781	2.36626	1.42446	3.24537e-07	4.1659
ENSPSIG00000000379	0.779351	1.94496	1.30643	1.1575	1.90878	0.383047	0.99991	-0.000457134	ENSPSIG00000000396	2.04555	2.59514	1.41592	0.729201	0.956723	1.25722	0.354052	-0.690326	ENSPSIG00000000388	3.42868	3.30781	4.22344	0.144167	0.374689	3.08145	0.478433	-0.888464
ENSPSIG00000000381	1.01056	0.765094	0.766038	1.18864	1.52466	1.18307	0.0446847	0.796231	ENSPSIG00000000407	6.51503	5.29384	5.78864	10.961	7.79477	6.08485	0.206351	0.688354	ENSPSIG00000000390	50.056	0.885426	42.0465	7.77411	7.37064	9.23155	0.231187	-1.26701
ENSPSIG00000000382	0.039935	0.192337	0.066085	2.29595	3.49246	3.20934	3.23555e-11	4.06823	ENSPSIG00000000408	11.8246	8.39541	9.53787	2.68103	2.45799	29.4096	0.760774	0.351073	ENSPSIG00000000396	1.52402	2.3329	3.41259	0.729201	0.956723	1.25722	0.314504	-0.778673
ENSPSIG00000000388	3.42868	3.30781	4.22344	4.91674	5.37755	6.51021	0.0545583	0.78638	ENSPSIG00000000412	5.28741	6.15708	5.45019	5.70613	7.86338	4.67345	0.450622	0.337502	ENSPSIG00000000400	2.24125	2.24498	2.26063	0.089677	0.043514	0.300502	3.15331e-05	-3.0751
ENSPSIG00000000390	50.056	0.885426	42.0465	22.3661	19.2663	18.0757	0.828219	-0.258224	ENSPSIG00000000415	13.956	13.7821	12.8174	22.2083	12.0103	13.5367	0.33484	0.451599	ENSPSIG00000000407	7.4669	11.7134	9.34802	10.961	7.79477	6.08485	0.683097	0.247128
ENSPSIG00000000396	1.52402	2.3329	3.41259	2.59514	2.04555	1.41592	0.969196	-0.0310602	ENSPSIG00000000419	0.306811	0.094984	0.20104	0.38986	0.765086	0.270481	0.136031	1.189	ENSPSIG00000000408	0.247121	0.216911	0.054912	2.68103	2.45799	29.4096	2.95182e-08	5.27311
ENSPSIG00000000400	2.24125	2.24498	2.26063	1.01022	0.499533	0.06607	0.0442709	-1.48523	ENSPSIG00000000421	3.81241	1.97341	2.42906	3.72829	1.94983	3.55466	0.570655	0.378843	ENSPSIG00000000412	7.69482	5.72671	6.76734	5.70613	7.86338	4.67345	0.49496	0.301269
ENSPSIG00000000407	7.4669	11.7134	9.34802	5.29384	6.51503	5.78864	0.346104	-0.448365	ENSPSIG00000000430	3.64889	2.94641	2.65481	0.478407	0.304603	0.309496	0.00206775	-2.15648	ENSPSIG00000000415	20.2839	19.6859	14.2326	22.2083	12.0103	13.5367	0.606243	0.256847
ENSPSIG00000000408	0.247121	0.216911	0.054912	8.39541	11.8246	9.53787	3.8169e-39	5.40744	ENSPSIG00000000440	1.19185	1.27848	1.88525	0.773231	0.802685	0.597234	0.164136	-0.691386	ENSPSIG00000000419	2.18953	1.39033	0.147659	0.38986	0.765086	0.270481	0.46154	-0.80576
ENSPSIG00000000412	7.69482	5.72671	6.76734	6.15708	5.28741	5.45019	0.927092	-0.0349167	ENSPSIG00000000446	16.621	18.7961	14.7479	89.243	63.9983	32.4437	3.09176e-06	1.98573	ENSPSIG00000000421	2.94857	2.43631	3.18058	3.72829	1.94983	3.55466	0.276064	0.545945
ENSPSIG00000000415	20.2839	19.6859	14.2326	13.7821	13.956	12.8174	0.573984	-0.193487	ENSPSIG00000000450	21.6296	19.7517	13.8037	4.26419	15.1765	10.5025	0.393568	-0.571543	ENSPSIG00000000430	5.7181	3.3184	3.01222	0.478407	0.304603	0.309496	0.00120061	-2.55069
ENSPSIG00000000419	2.18953	1.39033	0.147659	0.094984	0.306811	0.20104	0.0251356	-1.77146	ENSPSIG00000000451	6.35016	6.41028	7.67334	8.69626	8.17012	10.8346	0.0277636	0.668932	ENSPSIG00000000440	1.5291	0.990643	0.818363	0.773231	0.802685	0.597234	0.819898	-0.152036
ENSPSIG00000000421	2.94857	2.43631	3.18058	1.97341	3.81241	2.42906	0.784242	0.149634	ENSPSIG00000000460	1.70621	2.37967	2.39147	3.86373	3.50359	4.00916	0.0103096	1.0038	ENSPSIG00000000446	19.4995	16.9013	14.5831	89.243	63.9983	32.4437	1.33581e-07	2.24189
ENSPSIG00000000430	5.7181	3.3184	3.01222	2.94641	3.64889	2.65481	0.842275	-0.144283	ENSPSIG00000000469	12.1606	11.4445	12.7199	31.2846	7.03648	4.3572	0.692445	0.38101	ENSPSIG00000000450	14.3201	23.5234	22.9472	4.26419	15.1765	10.5025	0.418968	-0.533124
ENSPSIG00000000440	1.5291	0.990643	0.818363	1.27848	1.19185	1.88525	0.266609	0.551752	ENSPSIG00000000471	1.38308	0.944211	1.15254	1.27198	1.85222	0.96068	0.534091	0.433482	ENSPSIG00000000451	14.0568	8.20238	12.1839	8.69626	8.17012	10.8346	0.76404	0.138819
ENSPSIG00000000446	19.4995	16.9013	14.5831	18.7961	16.621	14.7479	0.519913	0.191599	ENSPSIG00000000475	4.73413	3.12123	3.83065	5.60883	8.37669	6.85843	0.00470179	1.03331	ENSPSIG00000000460	4.21821	2.63471	2.00892	3.86373	3.50359	4.00916	0.123142	0.786675
ENSPSIG00000000450	14.3201	23.5234	22.9472	19.7517	21.6296	13.8037	0.862807	0.0770066	ENSPSIG00000000477	17.8619	18.7407	16.2418	17.5157	17.7355	10.7667	0.933324	0.038927	ENSPSIG00000000469	7.8475	12.132	8.50226	31.2846	7.03648	4.3572	0.265143	0.929404
ENSPSIG00000000451	14.0568	8.20238	12.1839	6.41028	6.35016	7.67334	0.111803	-0.519544	ENSPSIG00000000481	2.8091	4.48502	2.101	7.39266	2.79792	0.466454	0.782275	0.311915	ENSPSIG00000000471	1.3886	1.24436	1.3121	1.27198	1.85222	0.96068	0.424752	0.495488
ENSPSIG00000000460	4.21821	2.63471	2.00892	2.37967	1.70621	2.39147	0.730254	-0.212314	ENSPSIG00000000487	0.944411	1.61686	1.16812	1.20808	1.04049	0.714465	0.90993	-0.0897522	ENSPSIG00000000475	1.64402	0.782807	1.46368	5.60883	8.37669	6.85843	8.12964e-11	2.78688
ENSPSIG00000000469	7.8475	12.132	8.50226	11.4445	12.1606	12.7199	0.0413779	0.557233	ENSPSIG00000000489	0.229046	0.405183	0.225374	0.129656	0.014253	0.199045	0.441333	-0.770273	ENSPSIG00000000477	17.8206	17.178	16.1362	17.5157	17.7355	10.7667	0.356614	0.292344
ENSPSIG00000000471	1.3886	1.24436	1.3121	0.944211	1.38308	1.15254	0.950393	0.0415731	ENSPSIG00000000497	4.17394	4.5808	5.66969	3.43876	3.22569	4.5219	0.820588	-0.112198	ENSPSIG00000000481	2.07325	5.67725	4.4649	7.39266	2.79792	0.466454	0.859907	0.206833
ENSPSIG00000000475	1.64402	0.782807	1.46368	3.12123	4.73413	3.83065	4.90395e-05	1.68555	ENSPSIG00000000499	39.3311	31.939	47.3718	81.5482	111.289	107.713	2.6338e-09	1.54867	ENSPSIG00000000487	1.7368	1.11306	1.12697	1.20808	1.04049	0.714465	0.988145	0.0111864
ENSPSIG00000000477	17.8206	17.178	16.1362	18.7407	17.8619	16.2418	0.0462016	0.264357	ENSPSIG00000000502	224.644	184.735	242.472	142.127	156.197	209.979	0.793495	-0.108161	ENSPSIG00000000497	5.09369	5.60602	5.33434	3.43876	3.22569	4.5219	0.881876	-0.0612439
ENSPSIG00000000481	2.07325	5.67725	4.4649	4.48502	2.8091	2.101	0.828219	-0.1464	ENSPSIG00000000512	2.7816	3.14971	1.95183	0.135913	0.583331	0.087416	0.000933065	-2.36479	ENSPSIG00000000499	2.66664	3.91261	2.78892	81.5482	111.289	107.713	2.38781e-96	5.40004
ENSPSIG00000000487	1.7368	1.11306	1.12697	1.61686	0.944411	1.16812	0.862807	0.111791	ENSPSIG00000000514	11.1253	8.85991	6.3472	15.2011	13.0716	11.8471	0.115461	0.79456	ENSPSIG00000000500	2.12943	2.91997	1.53268	1.56169	1.78319	1.47406	0.978625	0.0227263
ENSPSIG00000000489	0.114134	0.089179	0.273028	0.405183	0.229046	0.225374	0.20614	0.894556	ENSPSIG00000000515	23.5553	34.8659	28.14	134.981	78.8173	99.0667	2.34108e-11	2.02432	ENSPSIG00000000502	13.3346	20.7248	16.1538	142.127	156.197	209.979	8.08459e-39	3.74737
ENSPSIG00000000497	5.09369	5.60602	5.33434	4.5808	4.17394	5.66969	0.855719	0.060898	ENSPSIG00000000522	5.09466	7.01409	4.25812	2.94763	0.136006	0.305585	0.15146	-1.37376	ENSPSIG00000000512	2.54387	2.97224	2.91384	0.135913	0.583331	0.087416	0.000792356	-2.57966
ENSPSIG00000000499	2.66664	3.91261	2.78892	31.939	39.3311	47.3718	5.10995e-67	3.80408	ENSPSIG00000000523	78.0898	66.107	67.13	144.099	19.7604	17.7998	0.993448	0.00965747	ENSPSIG00000000514	35.327	41.442	26.5506	15.2011	13.0716	11.8471	0.0207657	-0.884724
ENSPSIG00000000500	2.12943	2.91997	1.53268	2.10513	1.28681	1.23604	0.741931	-0.24672	ENSPSIG00000000527	8.43631	8.34426	8.62157	1.25636	0.756912	0.42514	2.17947e-12	-2.91503	ENSPSIG00000000515	32.5094	33.8262	35.3236	134.981	78.8173	99.0667	2.44447e-15	2.04916
ENSPSIG00000000502	13.3346	20.7248	16.1538	184.735	224.644	242.472	1.18602e-79	3.85004	ENSPSIG00000000529	1.73601	0.898198	2.40437	18.5681	1.02812	0.584169	0.143132	1.43548	ENSPSIG00000000517	2.13735	2.27494	2.30357	0.124045	0.034817	0.09958	2.29848e-07	-3.5832
ENSPSIG00000000512	2.54387	2.97224	2.91384	3.14971	2.7816	1.95183	0.801272	0.115339	ENSPSIG00000000533	0.226816	0.019799	0.196127	1.34672	0.73243	0.446982	0.0137323	2.01051	ENSPSIG00000000522	8.40476	7.68287	8.55801	2.94763	0.136006	0.305585	0.0428885	-2.0489
ENSPSIG00000000514	35.327	41.442	26.5506	8.85991	11.1253	6.3472	1.06454e-05	-1.65262	ENSPSIG00000000537	4.21797	5.21408	5.7816	4.95155	2.44132	0.133323	0.603224	-0.565022	ENSPSIG00000000523	479.588	386.429	406.979	144.099	19.7604	17.7998	0.00537974	-2.17344
ENSPSIG00000000515	32.5094	33.8262	35.3236	34.8659	23.5553	28.14	0.961284	-0.0145157	ENSPSIG00000000541	0.362004	2.21032	0.654257	1.09489	0	0	0.697927	-0.475118	ENSPSIG00000000527	27.1135	22.5606	19.5622	1.25636	0.756912	0.42514	4.91845e-25	-4.25078
ENSPSIG00000000517	2.13735	2.27494	2.30357	0.044695	0.044343	0.431899	0.000799764	-2.51469	ENSPSIG00000000544	1.32779	1.39991	1.31726	6.15719	2.64453	1.33257	0.0664706	1.31066	ENSPSIG00000000529	1.21089	1.71918	1.59006	18.5681	1.02812	0.584169	0.0473722	2.13074
ENSPSIG00000000522	8.40476	7.68287	8.55801	7.01409	5.09466	4.25812	0.32528	-0.355551	ENSPSIG00000000545	17.2861	15.26	12.0605	2.7062	0.393012	4.58293	0.0123289	-1.84771	ENSPSIG00000000531	4.31604	1.89319	1.04527	4.89732	3.86395	0.464768	0.51741	0.685251
ENSPSIG00000000523	479.588	386.429	406.979	66.107	78.0898	67.13	5.32051e-56	-2.35097	ENSPSIG00000000549	2.23895	0.91786	3.37477	1.03982	0.222644	0.251571	0.1099	-1.39168	ENSPSIG00000000533	0.150683	0.113959	0	1.34672	0.73243	0.446982	0.00683165	2.90654
ENSPSIG00000000527	27.1135	22.5606	19.5622	8.34426	8.43631	8.62157	1.06679e-11	-1.21412	ENSPSIG00000000550	1.82798	1.09438	2.29323	0	0.152302	1.74249	0.625014	-0.597596	ENSPSIG00000000534	0.967102	2.23835	2.12996	2.01041	0.493417	0.572063	0.763069	-0.311948
ENSPSIG00000000529	1.21089	1.71918	1.59006	0.898198	1.73601	2.40437	0.551906	0.345038	ENSPSIG00000000563	2.97503	1.6779	2.37194	4.30214	1.88944	5.82209	0.189378	0.894055	ENSPSIG00000000537	3.3259	3.00036	2.45441	4.95155	2.44132	0.133323	0.888842	0.178412
ENSPSIG00000000531	4.31604	1.89319	1.04527	0.079217	0.517319	0.152248	0.00164388	-2.30193	ENSPSIG00000000565	0.375124	0.799043	0.412479	1.56145	1.08702	0.504031	0.220426	0.989424	ENSPSIG00000000542	1.93844	1.64515	0.643854	1.15846	7.44283	3.28828	0.0550644	1.72485
ENSPSIG00000000534	0.967102	2.23835	2.12996	1.00327	0.610867	0.575009	0.141353	-0.919092	ENSPSIG00000000566	9.94806	8.68118	8.50984	4.94493	25.1451	2.69421	0.677929	0.411851	ENSPSIG00000000544	0.827972	0.661025	0.540089	6.15719	2.64453	1.33257	0.000508099	2.51755
ENSPSIG00000000537	3.3259	3.00036	2.45441	5.21408	4.21797	5.7816	9.4244e-05	0.985975	ENSPSIG00000000576	14.0008	14.293	11.0627	33.4576	19.2367	13.6108	0.0401953	0.931838	ENSPSIG00000000545	24.0065	21.7215	28.9723	2.7062	0.393012	4.58293	0.000542439	-2.58034
ENSPSIG00000000539	0.832632	2.43974	1.53499	2.35977	1.87477	3.40939	0.327345	0.719854	ENSPSIG00000000584	1.99646	2.27744	0.402961	0.726604	1.41902	2.53354	0.870836	0.190176	ENSPSIG00000000563	8.46066	5.07893	4.14976	4.30214	1.88944	5.82209	0.909655	-0.0946934
ENSPSIG00000000544	0.827972	0.661025	0.540089	1.39991	1.32779	1.31726	0.0331063	1.09703	ENSPSIG00000000585	3.67054	4.44623	4.11442	1.77113	2.69792	3.8707	0.655631	-0.278323	ENSPSIG00000000565	0	1.46012	1.49126	1.56145	1.08702	0.504031	0.789986	0.414486
ENSPSIG00000000545	24.0065	21.7215	28.9723	15.26	17.2861	12.0605	0.0289925	-0.514998	ENSPSIG00000000590	17.7297	13.7839	17.5334	4.99895	2.4158	7.7259	0.0263804	-1.29319	ENSPSIG00000000566	4.74518	5.66229	1.19128	4.94493	25.1451	2.69421	0.057861	1.72693
ENSPSIG00000000549	0.3752	1.54951	0.39631	0.91786	2.23895	3.37477	0.0727165	1.35503	ENSPSIG00000000594	30.9731	25.3491	25.4163	41.0957	45.3825	0.446295	0.868962	0.214143	ENSPSIG00000000576	23.5411	22.4879	21.5644	33.4576	19.2367	13.6108	0.373066	0.405453
ENSPSIG00000000563	8.46066	5.07893	4.14976	1.6779	2.97503	2.37194	0.0304999	-1.02625	ENSPSIG00000000597	2.09827	2.56549	2.03011	2.38563	2.81565	1.55009	0.704902	0.234508	ENSPSIG00000000584	5.35836	4.55522	0.365751	0.726604	1.41902	2.53354	0.630397	-0.566702
ENSPSIG00000000565	0	1.46012	1.49126	0.799043	0.375124	0.412479	0.755344	-0.365407	ENSPSIG00000000599	2.58375	3.59609	4.22396	5.10353	4.48194	0.943592	0.833934	0.211129	ENSPSIG00000000585	3.27015	1.88508	1.21079	1.77113	2.69792	3.8707	0.250206	0.804673
ENSPSIG00000000566	4.74518	5.66229	1.19128	8.68118	9.94806	8.50984	0.0105179	1.31263	ENSPSIG00000000600	1.78058	2.37112	1.75272	1.88929	0.792477	2.20064	0.981485	-0.0216942	ENSPSIG00000000590	26.8649	15.8227	18.369	4.99895	2.4158	7.7259	0.0147917	-1.47398
ENSPSIG00000000576	23.5411	22.4879	21.5644	14.293	14.0008	11.0627	0.00183401	-0.554544	ENSPSIG00000000620	1.87908	1.17053	1.93243	0	0.303608	0.062644	0.0122226	-2.21988	ENSPSIG00000000594	11.9668	11.6562	6.16111	41.0957	45.3825	0.446295	0.141787	1.63804
ENSPSIG00000000584	5.35836	4.55522	0.365751	2.27744	1.99646	0.402961	0.495753	-0.655921	ENSPSIG00000000624	0	0	0	224.041	594.586	971.782	1.18319e-70	10.5865	ENSPSIG00000000597	3.27174	3.11573	2.51156	2.38563	2.81565	1.55009	0.93426	0.049339
ENSPSIG00000000585	3.27015	1.88508	1.21079	4.44623	3.67054	4.11442	0.0255677	1.07118	ENSPSIG00000000627	5.45049	6.18166	3.99035	0	6.21623	4.36432	0.898959	-0.176532	ENSPSIG00000000599	9.94899	9.73018	8.73237	5.10353	4.48194	0.943592	0.213824	-0.924326
ENSPSIG00000000590	26.8649	15.8227	18.369	13.7839	17.7297	17.5334	0.832974	-0.0968471	ENSPSIG00000000640	3.08816	1.54448	2.81883	1.70236	1.61372	0.741121	0.363032	-0.578826	ENSPSIG00000000600	0.885126	0.02089	0.231476	1.88929	0.792477	2.20064	0.0571053	2.08658
ENSPSIG00000000594	11.9668	11.6562	6.16111	25.3491	30.9731	25.4163	5.94689e-07	1.61057	ENSPSIG00000000653	1.3865	2.23161	1.58984	1.1092	0.69968	0.256598	0.18825	-0.941236	ENSPSIG00000000624	0.039666	0	0	224.041	594.586	971.782	1.03713e-55	12.348
ENSPSIG00000000597	3.27174	3.11573	2.51156	2.56549	2.09827	2.03011	0.673252	-0.182373	ENSPSIG00000000659	4.14994	6.49924	5.87138	3.45517	1.3008	0.072964	0.286427	-1.05908	ENSPSIG00000000627	3.65822	4.85835	4.11823	0	6.21623	4.36432	0.920354	0.160172
ENSPSIG00000000599	9.94899	9.73018	8.73237	3.59609	2.58375	4.22396	0.000111618	-1.19059	ENSPSIG00000000667	1.17652	1.59391	1.27542	1.42492	2.08998	1.30879	0.33252	0.469355	ENSPSIG00000000640	2.67771	4.11976	3.79865	1.70236	1.61372	0.741121	0.0678029	-0.90896
ENSPSIG00000000600	0.885126	0.02089	0.231476	2.37112	1.78058	1.75272	0.0219772	1.85578	ENSPSIG00000000670	6.04381	3.67829	5.91051	3.30334	2.30046	4.85505	0.647677	-0.304704	ENSPSIG00000000652	3.25703	2.85683	0.175985	0.110533	2.15279	0.117216	0.597268	-0.735288
ENSPSIG00000000620	0.222005	0.537879	0.027755	1.17053	1.87908	1.93243	0.0056654	2.13388	ENSPSIG00000000672	10.0999	9.51012	8.86859	10.2117	7.19926	8.75276	0.772577	0.118537	ENSPSIG00000000653	1.26376	2.07166	1.44084	1.1092	0.69968	0.256598	0.342423	-0.716288
ENSPSIG00000000627	3.65822	4.85835	4.11823	6.18166	5.45049	3.99035	0.173106	0.505127	ENSPSIG00000000679	1.27754	1.3256	1.22386	0.174007	0.335064	0.172377	7.27704e-06	-2.04868	ENSPSIG00000000656	1.59017	0.853447	0.921708	0.115504	0.427289	0.052823	0.0695503	-1.74754
ENSPSIG00000000640	2.67771	4.11976	3.79865	1.54448	3.08816	2.81883	0.56031	-0.275162	ENSPSIG00000000684	6.79828	9.84085	5.83954	6.30111	11.4142	23.2993	0.145493	0.982964	ENSPSIG00000000659	1.22996	4.3749	1.9054	3.45517	1.3008	0.072964	0.913152	-0.158918
ENSPSIG00000000653	1.26376	2.07166	1.44084	2.23161	1.3865	1.58984	0.491499	0.322076	ENSPSIG00000000687	0.687164	1.1342	0.515807	1.88762	1.16914	0.410446	0.526253	0.611635	ENSPSIG00000000667	1.86684	1.9159	1.82482	1.42492	2.08998	1.30879	0.608675	0.232507
ENSPSIG00000000656	1.59017	0.853447	0.921708	0.254715	0.557444	0.193738	0.0507823	-1.26246	ENSPSIG00000000709	26.2006	26.2543	25.2242	2.19069	3.32288	2.22918	3.90849e-33	-2.99519	ENSPSIG00000000670	12.7438	11.5362	9.94576	3.30334	2.30046	4.85505	0.00490752	-1.2194
ENSPSIG00000000659	1.22996	4.3749	1.9054	6.49924	4.14994	5.87138	0.0397859	1.19829	ENSPSIG00000000714	28.1357	23.9819	29.4025	57.7091	30.4687	46.4435	0.00646238	0.933555	ENSPSIG00000000672	13.4317	12.3299	9.10136	10.2117	7.19926	8.75276	0.931138	0.0383889
ENSPSIG00000000667	1.86684	1.9159	1.82482	1.59391	1.17652	1.27542	0.496259	-0.242824	ENSPSIG00000000716	3.93125	3.15158	4.13192	2.3906	2.84452	3.95895	0.958803	-0.0348319	ENSPSIG00000000679	0.122707	0.453375	0.652155	0.174007	0.335064	0.172377	0.750588	-0.341085
ENSPSIG00000000670	12.7438	11.5362	9.94576	3.67829	6.04381	5.91051	0.00597524	-0.880759	ENSPSIG00000000717	2.33382	1.95615	2.51171	4.21409	3.83962	2.79838	0.0119815	0.884897	ENSPSIG00000000684	9.65711	7.13457	5.30037	6.30111	11.4142	23.2993	0.0525714	1.28089
ENSPSIG00000000672	13.4317	12.3299	9.10136	9.51012	10.0999	8.86859	0.845057	-0.0705589	ENSPSIG00000000718	5.11787	3.11694	2.39226	10.0047	6.15694	3.37464	0.247826	0.912469	ENSPSIG00000000709	36.6399	30.7437	34.5259	2.19069	3.32288	2.22918	5.16095e-33	-3.21703
ENSPSIG00000000679	0.122707	0.453375	0.652155	1.3256	1.27754	1.22386	0.00617249	1.60931	ENSPSIG00000000724	21.4309	22.6674	19.2524	56.2071	39.6108	21.3121	0.0175607	1.05768	ENSPSIG00000000714	7.9156	9.46992	7.22083	57.7091	30.4687	46.4435	3.18894e-20	2.85792
ENSPSIG00000000684	9.65711	7.13457	5.30037	9.84085	6.79828	5.83954	0.665826	0.227698	ENSPSIG00000000725	2.78516	2.78039	2.13389	0.305238	0.078214	0.316137	2.93745e-07	-2.79344	ENSPSIG00000000715	30.33	30.7406	13.0133	0.220309	0	0	1.9327e-17	-6.92201
ENSPSIG00000000709	36.6399	30.7437	34.5259	26.2543	26.2006	25.2242	0.277437	-0.17272	ENSPSIG00000000728	4.19363	3.47694	0.393537	1.9157	2.53125	0.069839	0.776047	-0.364188	ENSPSIG00000000716	7.36919	6.05747	6.28093	2.3906	2.84452	3.95895	0.14223	-0.622576
ENSPSIG00000000714	7.9156	9.46992	7.22083	23.9819	28.1357	29.4025	3.58169e-27	1.92208	ENSPSIG00000000736	8.73771	8.47209	6.04376	3.26064	4.15487	9.32616	0.787753	-0.202118	ENSPSIG00000000717	4.16876	3.42464	3.40759	4.21409	3.83962	2.79838	0.233375	0.423095
ENSPSIG00000000715	30.33	30.7406	13.0133	0.598412	0	0.454675	0.000132799	-3.20797	ENSPSIG00000000746	2.65748	4.3077	3.38281	1.85742	0.165864	1.55582	0.271421	-0.98941	ENSPSIG00000000718	5.021	7.27874	9.18855	10.0047	6.15694	3.37464	0.733021	0.28949
ENSPSIG00000000716	7.36919	6.05747	6.28093	3.15158	3.93125	4.13192	0.0515496	-0.576551	ENSPSIG00000000749	2.74153	1.44411	2.8971	2.04306	1.00732	1.89802	0.766908	-0.239465	ENSPSIG00000000724	9.69663	11.2902	9.87421	56.2071	39.6108	21.3121	8.38191e-09	2.30774
ENSPSIG00000000717	4.16876	3.42464	3.40759	1.95615	2.33382	2.51171	0.119099	-0.466305	ENSPSIG00000000750	17.933	15.0194	13.9302	1.45392	4.54601	4.80272	0.0131927	-1.59534	ENSPSIG00000000725	0.795542	1.20512	1.33369	0.305238	0.078214	0.316137	0.0260648	-1.62387
ENSPSIG00000000718	5.021	7.27874	9.18855	3.11694	5.11787	2.39226	0.295115	-0.679989	ENSPSIG00000000751	15.0763	17.7688	13.8666	7.2363	8.28591	14.5562	0.523605	-0.361112	ENSPSIG00000000728	3.84523	7.79078	10.2089	1.9157	2.53125	0.069839	0.141427	-1.54792
ENSPSIG00000000724	9.69663	11.2902	9.87421	22.6674	21.4309	19.2524	2.10057e-13	1.24193	ENSPSIG00000000756	4.40465	4.56543	5.1162	2.60606	4.10573	2.3028	0.510998	-0.367622	ENSPSIG00000000736	14.9412	14.2127	9.53448	3.26064	4.15487	9.32616	0.217306	-0.713798
ENSPSIG00000000725	0.795542	1.20512	1.33369	2.78039	2.78516	2.13389	4.94455e-05	1.36144	ENSPSIG00000000757	19.956	22.6291	16.3415	18.8926	14.0831	11.4721	0.709235	-0.161966	ENSPSIG00000000746	6.4088	4.22087	4.28371	1.85742	0.165864	1.55582	0.106599	-1.43774
ENSPSIG00000000728	3.84523	7.79078	10.2089	3.47694	4.19363	0.393537	0.218412	-0.970645	ENSPSIG00000000758	1.34672	0.534022	0.795407	0.115857	0.28217	0.975429	0.634991	-0.510626	ENSPSIG00000000749	2.50307	3.82542	2.14242	2.04306	1.00732	1.89802	0.660999	-0.302173
ENSPSIG00000000736	14.9412	14.2127	9.53448	8.47209	8.73771	6.04376	0.0972987	-0.502378	ENSPSIG00000000760	0.119113	6.13672	8.03857	7.82131	5.02026	5.66927	0.71622	0.429296	ENSPSIG00000000750	25.2065	48.9818	49.5593	1.45392	4.54601	4.80272	6.55108e-06	-2.84189
ENSPSIG00000000746	6.4088	4.22087	4.28371	4.3077	2.65748	3.38281	0.517046	-0.294468	ENSPSIG00000000765	1.65757	1.92528	1.30885	1.25063	1.07481	4.22356	0.538992	0.555392	ENSPSIG00000000751	20.5801	23.9602	21.7862	7.2363	8.28591	14.5562	0.152284	-0.661543
ENSPSIG00000000749	2.50307	3.82542	2.14242	1.44411	2.74153	2.8971	0.961284	-0.0331942	ENSPSIG00000000767	0.575129	0.89614	0.28246	0.346642	1.02168	0.450447	0.798859	0.246384	ENSPSIG00000000756	5.92056	7.56957	6.54441	2.60606	4.10573	2.3028	0.159362	-0.66741
ENSPSIG00000000750	25.2065	48.9818	49.5593	15.0194	17.933	13.9302	0.00486597	-1.11512	ENSPSIG00000000770	1.19985	0.907354	1.11251	0.945327	1.22819	0.30046	0.912212	-0.111246	ENSPSIG00000000757	33.1328	30.473	28.7292	18.8926	14.0831	11.4721	0.0275511	-0.602075
ENSPSIG00000000751	20.5801	23.9602	21.7862	17.7688	15.0763	13.8666	0.259969	-0.282277	ENSPSIG00000000783	9.21863	17.4338	19.6307	23.8355	19.4818	22.8785	0.087873	0.727031	ENSPSIG00000000758	0.385341	0.718517	1.05457	0.115857	0.28217	0.975429	0.913319	-0.137996
ENSPSIG00000000756	5.92056	7.56957	6.54441	4.56543	4.40465	5.1162	0.413139	-0.278823	ENSPSIG00000000784	3.30404	7.60192	6.31235	4.25792	2.19912	4.62831	0.695214	-0.333417	ENSPSIG00000000760	7.44266	7.91992	6.8695	7.82131	5.02026	5.66927	0.583825	0.182622
ENSPSIG00000000757	33.1328	30.473	28.7292	22.6291	19.956	16.3415	0.0261555	-0.425001	ENSPSIG00000000793	15.6729	13.7183	12.6232	2.60746	5.37463	6.23592	0.0153895	-1.21074	ENSPSIG00000000765	1.23408	1.71923	1.68422	1.25063	1.07481	4.22356	0.301188	0.884103
ENSPSIG00000000758	0.385341	0.718517	1.05457	0.534022	1.34672	0.795407	0.529851	0.461108	ENSPSIG00000000799	0.509752	0.406514	0.386114	0.395974	0.831075	0.279703	0.674559	0.379996	ENSPSIG00000000767	0.022338	0.110898	0.46674	0.346642	1.02168	0.450447	0.0976658	1.73415
ENSPSIG00000000760	7.44266	7.91992	6.8695	6.13672	0.119113	8.03857	0.829562	-0.256865	ENSPSIG00000000806	0.644369	0.654296	1.05554	0.270088	0.378145	0.636457	0.534916	-0.518491	ENSPSIG00000000770	1.15753	1.13525	1.31615	0.945327	1.22819	0.30046	0.927379	-0.0850715
ENSPSIG00000000765	1.23408	1.71923	1.68422	1.92528	1.65757	1.30885	0.631387	0.27367	ENSPSIG00000000809	1.67688	1.40594	2.53923	2.23117	2.53647	4.12519	0.153318	0.836766	ENSPSIG00000000783	8.49974	8.81806	10.1495	23.8355	19.4818	22.8785	2.89775e-17	1.70894
ENSPSIG00000000767	0.022338	0.110898	0.46674	0.89614	0.575129	0.28246	0.133969	1.27699	ENSPSIG00000000811	8.19854	11.446	0.309371	12.6877	7.76686	8.65848	0.606977	0.561332	ENSPSIG00000000784	6.23499	4.30753	6.37839	4.25792	2.19912	4.62831	0.856331	-0.141103
ENSPSIG00000000770	1.15753	1.13525	1.31615	0.907354	1.19985	1.11251	0.937505	0.0466892	ENSPSIG00000000813	43.4006	42.7325	35.757	60.8443	50.7343	73.7758	0.00218286	0.831092	ENSPSIG00000000793	7.84516	8.04578	4.45153	2.60746	5.37463	6.23592	0.952951	-0.0475705
ENSPSIG00000000781	0.408266	13.7483	14.5144	0.140497	0.150427	4.24569	0.172789	-1.31717	ENSPSIG00000000818	1.34075	1.98594	1.67565	3.52216	0.132496	1.8982	0.821165	0.275261	ENSPSIG00000000806	0.730667	0.379429	0.648824	0.270088	0.378145	0.636457	0.992495	-0.00985625
ENSPSIG00000000783	8.49974	8.81806	10.1495	17.4338	9.21863	19.6307	0.00684007	0.929776	ENSPSIG00000000822	2.031	2.67547	2.49244	1.1696	1.48805	1.45513	0.192833	-0.531339	ENSPSIG00000000809	0.289753	0.203255	0.294991	2.23117	2.53647	4.12519	1.23447e-10	3.69235
ENSPSIG00000000784	6.23499	4.30753	6.37839	7.60192	3.30404	6.31235	0.739809	0.222642	ENSPSIG00000000825	1.45292	1.63448	0	6.07634	0	1.51924	0.764765	0.324964	ENSPSIG00000000811	16.2875	0.244326	13.4084	12.6877	7.76686	8.65848	0.791664	0.342068
ENSPSIG00000000793	7.84516	8.04578	4.45153	13.7183	15.6729	12.6232	0.000561224	1.21126	ENSPSIG00000000828	4.3093	3.35405	2.54426	3.19711	2.86653	4.69582	0.680506	0.295713	ENSPSIG00000000813	32.966	33.5775	28.6321	60.8443	50.7343	73.7758	8.8099e-09	1.40476
ENSPSIG00000000799	0.276858	0.204643	0.42912	0.406514	0.509752	0.386114	0.367493	0.617378	ENSPSIG00000000839	7.27393	7.59458	7.24825	2.0541	0.661392	1.31499	1.86405e-05	-2.02927	ENSPSIG00000000818	0.508396	0.864499	0.101042	3.52216	0.132496	1.8982	0.112923	1.8465
ENSPSIG00000000806	0.730667	0.379429	0.648824	0.654296	0.644369	1.05554	0.405909	0.538451	ENSPSIG00000000841	6.92965	7.49487	7.0209	3.78535	4.96092	5.03167	0.244758	-0.380895	ENSPSIG00000000822	3.15991	2.71718	2.97691	1.1696	1.48805	1.45513	0.0748453	-0.63467
ENSPSIG00000000809	0.289753	0.203255	0.294991	1.40594	1.67688	2.53923	6.41467e-07	2.64282	ENSPSIG00000000859	72.1492	65.9592	72.3512	36.3091	30.2015	53.9762	0.225217	-0.530054	ENSPSIG00000000825	1.61982	2.10826	0	6.07634	0	1.51924	0.729422	0.593996
ENSPSIG00000000811	16.2875	0.244326	13.4084	11.446	8.19854	0.309371	0.888447	-0.176753	ENSPSIG00000000870	6.04611	3.77185	4.18772	5.67044	0.704104	3.56036	0.845901	-0.206686	ENSPSIG00000000828	5.18584	4.85748	4.54735	3.19711	2.86653	4.69582	0.974783	0.0209747
ENSPSIG00000000813	32.966	33.5775	28.6321	42.7325	43.4006	35.757	0.000765135	0.570295	ENSPSIG00000000873	15.4086	13.062	10.634	0.276274	0.185932	7.98988	0.257662	-1.17703	ENSPSIG00000000837	4.8385	8.32663	5.1056	1.27143	0.304989	0.388226	0.000353177	-2.53766
ENSPSIG00000000818	0.508396	0.864499	0.101042	1.98594	1.34075	1.67565	0.0328068	1.55107	ENSPSIG00000000876	0.051126	0.163914	0.461845	19.0123	14.791	9.05208	8.07016e-20	5.17567	ENSPSIG00000000839	5.72954	2.54994	7.25413	2.0541	0.661392	1.31499	0.034266	-1.40654
ENSPSIG00000000822	3.15991	2.71718	2.97691	2.67547	2.031	2.49244	0.828219	-0.0816419	ENSPSIG00000000883	1.87906	2.99364	1.56578	1.96648	1.24732	0.784002	0.615438	-0.396917	ENSPSIG00000000841	12.5171	10.7165	9.50631	3.78535	4.96092	5.03167	0.0115119	-0.781701
ENSPSIG00000000825	1.61982	2.10826	0	1.63448	1.45292	0	0.990476	-0.0129464	ENSPSIG00000000891	1.19491	1.20041	0.143115	4.34604	1.54689	2.02336	0.104615	1.40149	ENSPSIG00000000859	123.172	96.7932	100.026	36.3091	30.2015	53.9762	0.0176136	-0.929409
ENSPSIG00000000828	5.18584	4.85748	4.54735	3.35405	4.3093	2.54426	0.593877	-0.277232	ENSPSIG00000000892	0.629105	3.3861	1.27545	5.65347	2.09322	1.52556	0.413196	0.787823	ENSPSIG00000000870	4.08697	7.6293	6.88674	5.67044	0.704104	3.56036	0.666654	-0.415981
ENSPSIG00000000837	4.8385	8.32663	5.1056	0.70744	0.760765	0.747446	2.6252e-10	-2.60503	ENSPSIG00000000896	6.43186	5.35923	7.27215	0.072171	1.7048	3.321	0.230147	-1.14608	ENSPSIG00000000876	0	0	0.073921	19.0123	14.791	9.05208	2.6196e-26	7.90215
ENSPSIG00000000839	5.72954	2.54994	7.25413	7.59458	7.27393	7.24825	0.12748	0.682921	ENSPSIG00000000912	0.906014	1.29996	0.153721	1.46812	0.884659	0.386758	0.776213	0.326167	ENSPSIG00000000883	2.91984	3.35378	2.32423	1.96648	1.24732	0.784002	0.312696	-0.633295
ENSPSIG00000000841	12.5171	10.7165	9.50631	7.49487	6.92965	7.0209	0.0868513	-0.387582	ENSPSIG00000000931	0.315899	0.335644	0.342196	0.299516	0.200291	0.347782	0.9817	0.016555	ENSPSIG00000000891	0.971631	0.879518	0.50947	4.34604	1.54689	2.02336	0.00244915	2.03683
ENSPSIG00000000859	123.172	96.7932	100.026	65.9592	72.1492	72.3512	0.102764	-0.379298	ENSPSIG00000000933	0.462355	0.738769	0.581804	0.60005	0.12547	0.101451	0.496918	-0.66913	ENSPSIG00000000892	0.23833	0.555046	0.034148	5.65347	2.09322	1.52556	0.00062435	3.2918
ENSPSIG00000000870	4.08697	7.6293	6.88674	3.77185	6.04611	4.18772	0.739809	-0.175802	ENSPSIG00000000934	2.3381	2.31026	3.58755	5.26497	3.30709	4.61362	0.0560894	0.873902	ENSPSIG00000000896	3.06296	2.56963	2.59602	0.072171	1.7048	3.321	0.908429	-0.157344
ENSPSIG00000000873	0.265983	0.245138	0.202511	13.062	15.4086	10.634	3.23386e-35	5.32037	ENSPSIG00000000941	1.52438	1.64436	1.55662	0.800952	0.51636	2.01253	0.832351	-0.207074	ENSPSIG00000000903	2.77795	2.10269	1.2587	1.3574	0.043523	0	0.419347	-1.18406
ENSPSIG00000000883	2.91984	3.35378	2.32423	2.99364	1.87906	1.56578	0.748721	-0.1851	ENSPSIG00000000943	3.94225	3.63135	3.93941	3.26645	3.71823	3.11815	0.887755	0.056347	ENSPSIG00000000912	1.85346	2.33123	3.06564	1.46812	0.884659	0.386758	0.195688	-0.900443
ENSPSIG00000000891	0.971631	0.879518	0.50947	1.20041	1.19491	0.143115	0.801629	0.259387	ENSPSIG00000000945	8.70629	6.89414	11.9334	4.3007	4.39828	10.5474	0.750343	-0.236131	ENSPSIG00000000913	1.52876	1.46941	1.03014	0.079548	0.163637	0.050992	0.000146658	-2.79875
ENSPSIG00000000894	24.9186	13.7101	0.226017	12.4969	0.185904	0.192208	0.632441	-0.524533	ENSPSIG00000000964	1.70162	1.42411	1.6872	7.43762	3.11171	3.21741	0.0040389	1.58476	ENSPSIG00000000931	0.44538	0.751895	0.662674	0.299516	0.200291	0.347782	0.223202	-0.650396
ENSPSIG00000000896	3.06296	2.56963	2.59602	5.35923	6.43186	7.27215	0.000207199	1.35058	ENSPSIG00000000968	3.37749	2.11225	1.73062	1.41421	5.8843	1.57114	0.639795	0.440691	ENSPSIG00000000933	2.55061	2.98407	2.64083	0.60005	0.12547	0.101451	0.000410516	-2.6244
ENSPSIG00000000903	2.77795	2.10269	1.2587	0.199658	0.112116	0.162075	2.78008e-05	-2.74011	ENSPSIG00000000972	0.46795	6.60736	2.53258	0.035558	7.68023	6.96047	0.707821	0.474445	ENSPSIG00000000934	2.17462	2.9162	4.67861	5.26497	3.30709	4.61362	0.101339	0.850536
ENSPSIG00000000912	1.85346	2.33123	3.06564	1.29996	0.906014	0.153721	0.105726	-1.14933	ENSPSIG00000000975	13.0029	12.3662	15.4412	17.4932	14.0558	13.3787	0.289445	0.373056	ENSPSIG00000000941	0.405568	0.775315	0.569064	0.800952	0.51636	2.01253	0.15198	1.23994
ENSPSIG00000000913	1.52876	1.46941	1.03014	0.03898	0.040928	0.152958	8.7366e-06	-2.99581	ENSPSIG00000000976	3.92794	3.18414	3.96468	2.4216	2.79946	3.00878	0.567089	-0.179378	ENSPSIG00000000943	5.67939	5.14591	5.14189	3.26645	3.71823	3.11815	0.499222	-0.203686
ENSPSIG00000000931	0.44538	0.751895	0.662674	0.335644	0.315899	0.342196	0.0964398	-0.650954	ENSPSIG00000000989	4.11959	4.2343	4.70922	16.6364	6.42518	7.51743	0.00880453	1.34341	ENSPSIG00000000945	2.71776	1.44881	1.70189	4.3007	4.39828	10.5474	0.000291774	2.0694
ENSPSIG00000000933	2.55061	2.98407	2.64083	0.738769	0.462355	0.581804	1.56343e-10	-1.90175	ENSPSIG00000000990	33.4586	36.4147	41.5347	29.6337	32.9903	36.2776	0.833678	0.0748634	ENSPSIG00000000946	0.788179	0.388499	0.36642	0.020981	1.09504	1.29331	0.50671	0.873405
ENSPSIG00000000934	2.17462	2.9162	4.67861	2.31026	2.3381	3.58755	0.960117	-0.033171	ENSPSIG00000000995	1.95287	4.9038	4.57116	0.171226	0.427412	0.663518	8.80089e-05	-2.46587	ENSPSIG00000000964	1.62631	1.10095	1.17914	7.43762	3.11171	3.21741	0.000180363	2.14041
ENSPSIG00000000941	0.405568	0.775315	0.569064	1.64436	1.52438	1.55662	0.00170172	1.49085	ENSPSIG00000000996	3.88814	3.43445	3.62021	3.17679	2.65395	2.5486	0.694669	-0.137599	ENSPSIG00000000968	2.25817	2.02371	1.69344	1.41421	5.8843	1.57114	0.246896	0.94571
ENSPSIG00000000943	5.67939	5.14591	5.14189	3.63135	3.94225	3.93941	0.292773	-0.250612	ENSPSIG00000000998	0	1.54526	1.17975	1.81139	0	1.19659	0.918198	0.139388	ENSPSIG00000000972	10.8455	11.7669	1.66227	0.035558	7.68023	6.96047	0.899132	-0.196314
ENSPSIG00000000945	2.71776	1.44881	1.70189	6.89414	8.70629	11.9334	1.17303e-10	2.31628	ENSPSIG00000001010	0.276644	0.497085	0.171147	0.330848	0.685235	0.273453	0.529617	0.561614	ENSPSIG00000000975	20.097	19.6964	18.6568	17.4932	14.0558	13.3787	0.831142	0.0739644
ENSPSIG00000000964	1.62631	1.10095	1.17914	1.42411	1.70162	1.6872	0.384575	0.467193	ENSPSIG00000001012	2.78172	3.36889	3.15544	4.84217	7.19905	8.11649	0.000570782	1.29692	ENSPSIG00000000976	5.2862	4.66085	4.2283	2.4216	2.79946	3.00878	0.201364	-0.326208
ENSPSIG00000000968	2.25817	2.02371	1.69344	2.11225	3.37749	1.73062	0.381818	0.461005	ENSPSIG00000001016	4.75236	3.83425	4.80703	4.62447	3.60098	2.94852	0.970348	-0.0208697	ENSPSIG00000000989	3.86842	3.23698	2.51838	16.6364	6.42518	7.51743	9.64145e-05	2.01963
ENSPSIG00000000972	10.8455	11.7669	1.66227	6.60736	0.46795	2.53258	0.357526	-0.830471	ENSPSIG00000001017	0.310141	0.447144	0.472661	0.360553	0.435168	0.521905	0.699906	0.310528	ENSPSIG00000000990	31.2113	28.6559	27.2963	29.6337	32.9903	36.2776	0.00914168	0.631482
ENSPSIG00000000975	20.097	19.6964	18.6568	12.3662	13.0029	15.4412	0.264521	-0.293469	ENSPSIG00000001026	0.140209	4.88718	4.23723	2.11834	4.07261	0.60888	0.923173	-0.131165	ENSPSIG00000000996	7.19939	5.68666	5.99088	3.17679	2.65395	2.5486	0.00618693	-0.712615
ENSPSIG00000000976	5.2862	4.66085	4.2283	3.18414	3.92794	3.96468	0.564453	-0.136046	ENSPSIG00000001029	7.78063	8.10068	3.14039	8.13628	5.15665	4.68308	0.852721	0.141521	ENSPSIG00000000998	0.560026	0	0.751461	1.81139	0	1.19659	0.561656	0.943184
ENSPSIG00000000989	3.86842	3.23698	2.51838	4.2343	4.11959	4.70922	0.0790482	0.629517	ENSPSIG00000001038	1.16088	0.604101	0.698415	0.32453	1.60647	2.69928	0.331799	0.891675	ENSPSIG00000001010	0.180382	0.232127	0.082224	0.330848	0.685235	0.273453	0.0366861	1.67396
ENSPSIG00000000990	31.2113	28.6559	27.2963	36.4147	33.4586	41.5347	0.00357633	0.561527	ENSPSIG00000001039	5.08051	4.81984	4.64607	4.41766	0.647429	5.31553	0.851645	-0.195229	ENSPSIG00000001012	0.560936	0.850879	1.55958	4.84217	7.19905	8.11649	7.19236e-09	3.06608
ENSPSIG00000000995	0.295596	0.450091	0.826916	4.9038	1.95287	4.57116	1.12488e-07	2.73129	ENSPSIG00000001040	1.01582	0.959516	1.00635	0.143676	0.137366	0.575732	0.125597	-1.22271	ENSPSIG00000001016	4.32291	5.65082	5.0696	4.62447	3.60098	2.94852	0.970266	0.0181531
ENSPSIG00000000996	7.19939	5.68666	5.99088	3.43445	3.88814	3.62021	0.00824855	-0.560218	ENSPSIG00000001041	4.4056	5.32128	4.06764	5.08247	5.8031	4.47327	0.272068	0.385911	ENSPSIG00000001017	0.621133	0.459705	0.565123	0.360553	0.435168	0.521905	0.862873	0.133455
ENSPSIG00000000998	0.560026	0	0.751461	1.54526	0	1.17975	0.647727	0.509771	ENSPSIG00000001042	6.60867	6.11131	6.42901	3.67545	3.46829	5.06234	0.272301	-0.389834	ENSPSIG00000001026	5.35359	4.94702	4.97755	2.11834	4.07261	0.60888	0.421317	-0.665843
ENSPSIG00000001012	0.560936	0.850879	1.55958	3.36889	2.78172	3.15544	0.000570394	1.68906	ENSPSIG00000001050	13.7035	13.4449	13.7764	7.37298	17.9292	14.4954	0.741751	0.195224	ENSPSIG00000001029	1.83828	4.08877	1.70668	8.13628	5.15665	4.68308	0.00188909	1.61997
ENSPSIG00000001016	4.32291	5.65082	5.0696	3.83425	4.75236	4.80703	0.896835	0.0496574	ENSPSIG00000001054	150.204	157.247	146.446	125.862	149.606	234.731	0.31683	0.403358	ENSPSIG00000001036	9.29515	3.99885	4.99915	0.124835	0.17929	2.17249	0.0640369	-1.98161
ENSPSIG00000001017	0.621133	0.459705	0.565123	0.447144	0.310141	0.472661	0.79533	-0.183505	ENSPSIG00000001062	3.44866	2.5327	0.179342	0.115131	0.114862	2.42991	0.674453	-0.524386	ENSPSIG00000001038	0.744401	0.534529	0.343822	0.32453	1.60647	2.69928	0.0571915	1.73941
ENSPSIG00000001026	5.35359	4.94702	4.97755	4.88718	0.140209	4.23723	0.702076	-0.381481	ENSPSIG00000001063	5.60324	5.96223	3.9673	172.018	31.429	16.9728	4.03097e-06	3.21275	ENSPSIG00000001039	0.01799	1.08966	5.92267	4.41766	0.647429	5.31553	0.591966	0.768171
ENSPSIG00000001029	1.83828	4.08877	1.70668	8.10068	7.78063	3.14039	0.00784978	1.39135	ENSPSIG00000001070	0.071097	0.022274	0	36.6422	8.39124	3.94008	8.23953e-15	5.67167	ENSPSIG00000001041	5.8266	6.98889	8.18031	5.08247	5.8031	4.47327	0.995755	0.0022111
ENSPSIG00000001036	9.29515	3.99885	4.99915	0.191837	6.34281	0.429736	0.42233	-0.785274	ENSPSIG00000001077	32.1216	24.6265	31.9783	34.2384	35.6443	26.576	0.234154	0.354977	ENSPSIG00000001042	6.21578	8.93945	8.75913	3.67545	3.46829	5.06234	0.177794	-0.501923
ENSPSIG00000001038	0.744401	0.534529	0.343822	0.604101	1.16088	0.698415	0.290232	0.710237	ENSPSIG00000001080	20.9375	20.6412	21.8109	9.48989	12.7558	17.2284	0.282313	-0.419046	ENSPSIG00000001050	13.6683	7.00211	6.23885	7.37298	17.9292	14.4954	0.0784515	0.983014
ENSPSIG00000001039	0.01799	1.08966	5.92267	4.81984	5.08051	4.64607	0.408278	0.823488	ENSPSIG00000001088	7.24558	6.50568	5.60852	4.77486	6.20059	5.48601	0.985594	0.0100835	ENSPSIG00000001054	155.698	143.726	128.919	125.862	149.606	234.731	0.0478053	0.702073
ENSPSIG00000001040	0.242653	0.122071	0.095857	0.959516	1.01582	1.00635	2.83951e-07	2.53801	ENSPSIG00000001094	9.15371	7.98267	7.61184	8.71022	7.8356	5.83335	0.814761	0.0928084	ENSPSIG00000001062	4.37793	4.13236	4.33097	0.115131	0.114862	2.42991	0.201089	-1.46146
ENSPSIG00000001041	5.8266	6.98889	8.18031	5.32128	4.4056	4.06764	0.210872	-0.377271	ENSPSIG00000001100	4.42466	5.30641	3.70033	5.07815	2.60818	2.01178	0.788391	-0.20589	ENSPSIG00000001063	1.95373	2.38657	2.05484	172.018	31.429	16.9728	1.07796e-11	5.02006
ENSPSIG00000001042	6.21578	8.93945	8.75913	6.11131	6.60867	6.42901	0.749107	-0.0997292	ENSPSIG00000001103	2.14032	3.98902	3.80359	12.105	8.88625	3.91804	0.023061	1.3811	ENSPSIG00000001070	0.772943	0.015321	0.220956	36.6422	8.39124	3.94008	2.85763e-07	4.97044
ENSPSIG00000001050	13.6683	7.00211	6.23885	13.4449	13.7035	13.7764	0.0322238	0.787122	ENSPSIG00000001105	4.35565	3.87039	0.220016	2.196	0.32398	0.180309	0.485453	-0.797569	ENSPSIG00000001077	33.4081	34.3198	19.5841	34.2384	35.6443	26.576	0.103421	0.584493
ENSPSIG00000001054	155.698	143.726	128.919	157.247	150.204	146.446	0.0214587	0.299759	ENSPSIG00000001111	0.078107	0.184557	0.082111	7.34995	4.92453	6.97681	4.30296e-28	5.26847	ENSPSIG00000001080	11.8628	16.0141	12.8484	9.48989	12.7558	17.2284	0.306089	0.409797
ENSPSIG00000001062	4.37793	4.13236	4.33097	2.5327	3.44866	0.179342	0.446434	-0.657501	ENSPSIG00000001112	4.6255	3.66888	4.67217	0.389567	0.437581	3.96177	0.388842	-0.850063	ENSPSIG00000001087	10.1166	9.30649	14.1652	0.388706	0.323933	27.1525	0.915574	0.167732
ENSPSIG00000001063	1.95373	2.38657	2.05484	5.96223	5.60324	3.9673	3.76012e-06	1.44249	ENSPSIG00000001114	2.81527	4.4337	4.54197	2.45594	4.60182	5.21356	0.669614	0.286269	ENSPSIG00000001088	7.28713	9.06084	8.29081	4.77486	6.20059	5.48601	0.767293	-0.123073
ENSPSIG00000001077	33.4081	34.3198	19.5841	24.6265	32.1216	31.9783	0.510444	0.234725	ENSPSIG00000001127	6.82936	9.44103	8.83107	3.7251	5.24143	6.35687	0.342964	-0.441044	ENSPSIG00000001093	0.724971	1.0003	1.10041	0.257774	0.748668	0.49196	0.639277	-0.412801
ENSPSIG00000001080	11.8628	16.0141	12.8484	20.6412	20.9375	21.8109	8.19609e-07	0.847698	ENSPSIG00000001128	60.4914	72.871	75.3847	75.1018	55.1215	73.9635	0.561235	0.209611	ENSPSIG00000001094	12.3932	15.2644	12.7769	8.71022	7.8356	5.83335	0.147511	-0.400856
ENSPSIG00000001087	10.1166	9.30649	14.1652	0.414592	0.32086	13.1203	0.611205	-0.565488	ENSPSIG00000001130	1.47742	2.73565	1.84308	2.7196	1.90192	2.44118	0.458324	0.434605	ENSPSIG00000001100	17.5861	18.3505	17.5752	5.07815	2.60818	2.01178	8.34164e-06	-1.95356
ENSPSIG00000001088	7.28713	9.06084	8.29081	6.50568	7.24558	5.60852	0.733226	-0.124476	ENSPSIG00000001150	0.6482	0.303446	0.519959	0.277105	0.042	0.316133	0.466204	-0.705093	ENSPSIG00000001103	2.63872	0.939174	1.89702	12.105	8.88625	3.91804	0.000173177	2.4494
ENSPSIG00000001093	0.724971	1.0003	1.10041	0.480493	0.528381	0.345678	0.226616	-0.735097	ENSPSIG00000001158	3.39486	3.48029	3.25403	2.64786	2.22349	2.82174	0.63107	-0.149252	ENSPSIG00000001105	10.6998	0.201557	9.40173	2.196	0.32398	0.180309	0.148911	-1.83816
ENSPSIG00000001094	12.3932	15.2644	12.7769	7.98267	9.15371	7.61184	0.00845199	-0.483842	ENSPSIG00000001163	7.2712	6.51865	6.74756	0	4.17298	15.336	0.944624	0.101047	ENSPSIG00000001111	0.06091	0.231655	0.112766	7.34995	4.92453	6.97681	1.2523e-25	5.5437
ENSPSIG00000001100	17.5861	18.3505	17.5752	5.30641	4.42466	3.70033	1.07696e-14	-1.73311	ENSPSIG00000001166	0.596759	0.33829	0.268704	1.00072	0.728422	0.245149	0.401434	0.758596	ENSPSIG00000001112	0.896541	0.742061	0.489682	0.389567	0.437581	3.96177	0.208435	1.37588
ENSPSIG00000001103	2.63872	0.939174	1.89702	3.98902	2.14032	3.80359	0.123385	0.944873	ENSPSIG00000001168	8.30754	5.66451	8.49101	9.37959	9.72976	8.69818	0.203663	0.534004	ENSPSIG00000001114	2.27053	2.57861	1.94457	2.45594	4.60182	5.21356	0.0114497	1.26752
ENSPSIG00000001105	10.6998	0.201557	9.40173	3.87039	4.35565	0.220016	0.551486	-0.63532	ENSPSIG00000001170	60.8109	75.8392	76.7607	30.3338	131.388	128.257	0.38558	0.614635	ENSPSIG00000001127	11.05	10.3028	12.7225	3.7251	5.24143	6.35687	0.0808743	-0.680625
ENSPSIG00000001112	0.896541	0.742061	0.489682	3.66888	4.6255	4.67217	2.86744e-13	2.65468	ENSPSIG00000001177	10.3188	9.20966	9.09819	19.9871	6.82548	6.74741	0.543438	0.420919	ENSPSIG00000001128	71.6225	84.0682	70.3689	75.1018	55.1215	73.9635	0.305819	0.30406
ENSPSIG00000001114	2.27053	2.57861	1.94457	4.4337	2.81527	4.54197	0.0108648	0.959863	ENSPSIG00000001178	7.89098	8.33708	5.79867	4.07016	3.82784	8.41574	0.826768	-0.167675	ENSPSIG00000001130	0.144154	0	0	2.7196	1.90192	2.44118	5.86941e-06	4.6766
ENSPSIG00000001127	11.05	10.3028	12.7225	9.44103	6.82936	8.83107	0.462659	-0.220057	ENSPSIG00000001188	12.6331	11.869	12.868	9.87017	13.3406	12.4235	0.607382	0.1733	ENSPSIG00000001150	0.227958	0.284104	0.260462	0.277105	0.042	0.316133	0.889914	0.164079
ENSPSIG00000001128	71.6225	84.0682	70.3689	72.871	60.4914	75.3847	0.698925	0.100564	ENSPSIG00000001193	2.93286	2.72428	3.57632	2.93117	2.68505	2.5649	0.84616	0.0695763	ENSPSIG00000001158	3.93743	4.63173	5.35719	2.64786	2.22349	2.82174	0.162748	-0.397718
ENSPSIG00000001130	0.144154	0	0	2.73565	1.47742	1.84308	3.70993e-06	3.57192	ENSPSIG00000001195	31.0701	33.8102	26.7293	45.416	24.402	11.7229	0.942529	0.0600891	ENSPSIG00000001163	2.88971	1.26928	1.89224	0	4.17298	15.336	0.260005	1.53973
ENSPSIG00000001150	0.227958	0.284104	0.260462	0.303446	0.6482	0.519959	0.0795081	0.999486	ENSPSIG00000001205	1.02089	3.62864	4.73739	0.303781	0.124773	1.03865	0.0357743	-1.77628	ENSPSIG00000001168	6.16669	7.08843	8.85692	9.37959	9.72976	8.69818	0.0311422	0.773008
ENSPSIG00000001158	3.93743	4.63173	5.35719	3.48029	3.39486	3.25403	0.287897	-0.238249	ENSPSIG00000001206	11.703	7.67713	12.7689	5.8321	4.77049	7.08896	0.205063	-0.579233	ENSPSIG00000001170	5.95299	11.0834	5.34286	30.3338	131.388	128.257	3.7408e-10	3.89648
ENSPSIG00000001163	2.88971	1.26928	1.89224	6.51865	7.2712	6.74756	1.95497e-05	1.8251	ENSPSIG00000001211	10.8036	9.1289	12.1211	11.7687	10.2511	10.1122	0.431495	0.241746	ENSPSIG00000001177	7.79108	9.63215	7.77824	19.9871	6.82548	6.74741	0.165445	0.816393
ENSPSIG00000001168	6.16669	7.08843	8.85692	5.66451	8.30754	8.49101	0.630107	0.22756	ENSPSIG00000001225	2.24312	2.17613	2.05551	0.936335	0.494478	1.24957	0.180621	-0.90098	ENSPSIG00000001178	10.1602	8.27712	10.152	4.07016	3.82784	8.41574	0.596884	-0.331584
ENSPSIG00000001170	5.95299	11.0834	5.34286	75.8392	60.8109	76.7607	1.30503e-25	3.32065	ENSPSIG00000001228	1.01894	1.71277	0.699089	0.216833	0.609244	0.962114	0.616228	-0.510092	ENSPSIG00000001188	16.4275	13.9881	13.0636	9.87017	13.3406	12.4235	0.620061	0.1679
ENSPSIG00000001177	7.79108	9.63215	7.77824	9.20966	10.3188	9.09819	0.0787996	0.396965	ENSPSIG00000001229	0.72249	1.91668	0.468026	3.61124	2.74508	2.41023	0.019995	1.50153	ENSPSIG00000001193	3.53683	3.5788	3.36802	2.93117	2.68505	2.5649	0.692102	0.0940404
ENSPSIG00000001178	10.1602	8.27712	10.152	8.33708	7.89098	5.79867	0.717765	-0.147947	ENSPSIG00000001230	6.67098	3.54909	0.195001	0.24817	1.90684	2.55908	0.640823	-0.553864	ENSPSIG00000001195	164.37	141.411	109.436	45.416	24.402	11.7229	0.00036745	-1.83859
ENSPSIG00000001188	16.4275	13.9881	13.0636	11.869	12.6331	12.868	0.998026	0.00076931	ENSPSIG00000001239	14.3187	11.7445	18.3864	16.1473	15.1982	17.1611	0.334262	0.361317	ENSPSIG00000001200	6.65996	6.9754	9.36139	0.242229	0.220921	3.09091	0.107805	-1.75139
ENSPSIG00000001193	3.53683	3.5788	3.36802	2.72428	2.93286	3.57632	0.909561	0.0329816	ENSPSIG00000001241	1.11272	1.97535	0.420501	0.886155	1.73866	4.16436	0.323031	0.916526	ENSPSIG00000001205	0.33863	0.911339	0.782161	0.303781	0.124773	1.03865	0.999255	0.00129117
ENSPSIG00000001195	164.37	141.411	109.436	33.8102	31.0701	26.7293	8.08742e-22	-1.93091	ENSPSIG00000001245	0.578365	0.91662	0.82697	1.80705	1.02763	0.524861	0.382081	0.660998	ENSPSIG00000001206	8.01124	12.1484	11.8535	5.8321	4.77049	7.08896	0.373162	-0.387334
ENSPSIG00000001200	6.65996	6.9754	9.36139	0.169488	0.184161	6.2965	0.343805	-0.940689	ENSPSIG00000001255	0.894352	0.934805	0.854904	0.804069	0.599792	0.51589	0.766595	-0.216036	ENSPSIG00000001211	5.6488	7.18624	6.87406	11.7687	10.2511	10.1122	6.62288e-07	1.14504
ENSPSIG00000001205	0.33863	0.911339	0.782161	3.62864	1.02089	4.73739	0.000895295	2.04725	ENSPSIG00000001262	99.1115	83.6596	101.538	102.42	66.8195	78.9956	0.914937	0.046315	ENSPSIG00000001227	0	0.623566	0.667727	0.73554	0.582132	0.484111	0.622394	0.708079
ENSPSIG00000001206	8.01124	12.1484	11.8535	7.67713	11.703	12.7689	0.619492	0.214976	ENSPSIG00000001267	4.46948	7.2387	6.18895	5.2896	5.68613	9.70868	0.417774	0.432656	ENSPSIG00000001229	0.104704	1.37804	0.236429	3.61124	2.74508	2.41023	0.00595579	2.45368
ENSPSIG00000001211	5.6488	7.18624	6.87406	9.1289	10.8036	12.1211	0.000106463	0.900551	ENSPSIG00000001269	2.19969	1.96453	5.04969	1.91205	6.80894	7.08021	0.263369	0.874222	ENSPSIG00000001230	3.87522	5.01562	5.23649	0.24817	1.90684	2.55908	0.274708	-0.989418
ENSPSIG00000001225	0.956279	1.73399	0.818837	2.17613	2.24312	2.05551	0.0664157	1.00106	ENSPSIG00000001270	13.4856	11.6718	12.0922	16.4047	13.8632	13.5605	0.0268487	0.471013	ENSPSIG00000001239	18.7229	16.7173	16.5242	16.1473	15.1982	17.1611	0.161092	0.352601
ENSPSIG00000001227	0	0.623566	0.667727	0.270171	0.490831	0.751099	0.819721	0.273115	ENSPSIG00000001278	2.31248	2.1104	2.36902	0.184956	0.415861	0.127945	4.13328e-05	-2.46289	ENSPSIG00000001241	0.676919	0.492552	0.850051	0.886155	1.73866	4.16436	0.0120284	2.00744
ENSPSIG00000001228	0.734648	0.562292	1.07027	1.71277	1.01894	0.699089	0.389062	0.621176	ENSPSIG00000001288	17.7039	18.7929	17.8383	10.3181	10.6849	13.9153	0.219609	-0.382139	ENSPSIG00000001245	0.535803	0.472369	0.141472	1.80705	1.02763	0.524861	0.0270883	1.78576
ENSPSIG00000001229	0.104704	1.37804	0.236429	1.91668	0.72249	0.468026	0.424824	0.756369	ENSPSIG00000001289	241.712	239.914	184.632	10.1914	3.332	3.93712	8.05038e-26	-4.59764	ENSPSIG00000001255	0.694702	1.27151	0.800039	0.804069	0.599792	0.51589	0.935041	-0.0663239
ENSPSIG00000001230	3.87522	5.01562	5.23649	3.54909	6.67098	0.195001	0.880536	-0.163048	ENSPSIG00000001291	0.769546	0.95411	1.62478	0.665979	1.75567	0.606815	0.923401	0.0959352	ENSPSIG00000001262	218.92	160.752	132.959	102.42	66.8195	78.9956	0.0962574	-0.588735
ENSPSIG00000001239	18.7229	16.7173	16.5242	11.7445	14.3187	18.3864	0.985382	-0.00751194	ENSPSIG00000001297	0.185102	0.693759	0.281992	0.428813	0.796211	0.615596	0.402577	0.743185	ENSPSIG00000001267	15.5272	12.1476	12.0572	5.2896	5.68613	9.70868	0.288354	-0.470426
ENSPSIG00000001241	0.676919	0.492552	0.850051	1.97535	1.11272	0.420501	0.296552	0.820552	ENSPSIG00000001302	2.37677	3.15009	2.23152	2.53028	2.34209	1.11661	0.872337	-0.123917	ENSPSIG00000001269	12.3717	7.26038	5.54231	1.91205	6.80894	7.08021	0.823649	-0.192909
ENSPSIG00000001245	0.535803	0.472369	0.141472	0.91662	0.578365	0.82697	0.116397	1.04319	ENSPSIG00000001306	21.7674	21.21	19.5789	10.9576	10.143	9.34014	1.49803e-06	-0.789509	ENSPSIG00000001270	12.3634	10.8173	11.5949	16.4047	13.8632	13.5605	1.56639e-05	0.780767
ENSPSIG00000001255	0.694702	1.27151	0.800039	0.934805	0.894352	0.854904	0.807741	0.162032	ENSPSIG00000001307	3.05611	3.5555	3.17875	4.39747	4.46471	3.39104	0.110177	0.547375	ENSPSIG00000001272	1.4883	2.46171	4.88724	0.896645	0.579127	2.54673	0.595205	-0.580379
ENSPSIG00000001262	218.92	160.752	132.959	83.6596	99.1115	101.538	0.0181641	-0.619706	ENSPSIG00000001309	2.57047	1.3513	2.20324	0.092584	0	0	4.31453e-06	-3.64576	ENSPSIG00000001278	3.22031	3.03496	3.36086	0.184956	0.415861	0.127945	1.61524e-06	-2.95847
ENSPSIG00000001267	15.5272	12.1476	12.0572	7.2387	4.46948	6.18895	0.00101722	-0.909876	ENSPSIG00000001328	804.361	531.473	705.078	880.651	563.123	2336.33	0.109261	1.01732	ENSPSIG00000001288	16.9364	13.5621	16.699	10.3181	10.6849	13.9153	0.957893	0.0219898
ENSPSIG00000001269	12.3717	7.26038	5.54231	1.96453	2.19969	5.04969	0.0357048	-1.1228	ENSPSIG00000001335	2.03022	1.65693	0.924908	2.28343	1.09355	1.53123	0.728919	0.285493	ENSPSIG00000001289	0.080635	0.064796	0.062448	10.1914	3.332	3.93712	1.74988e-08	5.2126
ENSPSIG00000001270	12.3634	10.8173	11.5949	11.6718	13.4856	12.0922	0.0580114	0.315089	ENSPSIG00000001337	7.61528	8.5826	9.92118	1.82386	4.00316	6.46331	0.272983	-0.737036	ENSPSIG00000001291	2.31062	1.82358	0.699226	0.665979	1.75567	0.606815	0.839811	-0.197769
ENSPSIG00000001278	3.22031	3.03496	3.36086	2.1104	2.31248	2.36902	0.468123	-0.270785	ENSPSIG00000001339	3.09768	2.48544	2.72816	2.37105	1.71894	2.10623	0.78916	-0.1624	ENSPSIG00000001294	2.54529	1.85703	2.78634	0.486718	0.36994	0.643798	0.00211701	-1.69722
ENSPSIG00000001288	16.9364	13.5621	16.699	18.7929	17.7039	17.8383	0.0366074	0.415765	ENSPSIG00000001342	10.3069	9.76941	11.36	6.73842	8.543	17.0688	0.686494	0.273078	ENSPSIG00000001302	1.58082	0.183677	1.80109	2.53028	2.34209	1.11661	0.287366	1.04342
ENSPSIG00000001289	0.080635	0.064796	0.062448	239.914	241.712	184.632	1.30158e-92	9.60534	ENSPSIG00000001348	13.0053	13.7581	14.6505	5.8371	7.71911	6.94091	0.000927615	-0.755114	ENSPSIG00000001306	29.5003	28.7831	30.9627	10.9576	10.143	9.34014	4.49798e-15	-1.09697
ENSPSIG00000001291	2.31062	1.82358	0.699226	0.95411	0.769546	1.62478	0.708193	-0.280408	ENSPSIG00000001359	3.26916	2.92016	3.69122	1.26474	1.1787	1.61254	0.00259849	-0.99968	ENSPSIG00000001307	4.41638	5.68574	4.71109	4.39747	4.46471	3.39104	0.644797	0.17623
ENSPSIG00000001294	2.54529	1.85703	2.78634	0.388678	0.477341	0.123537	5.68822e-05	-2.25033	ENSPSIG00000001362	1.99126	2.63399	3.50668	0	0.513138	0.553632	0.0693404	-1.70613	ENSPSIG00000001328	351.128	434.473	2912.3	880.651	563.123	2336.33	0.676744	0.447222
ENSPSIG00000001302	1.58082	0.183677	1.80109	3.15009	2.37677	2.23152	0.154481	1.07597	ENSPSIG00000001366	11.6121	10.0174	10.0744	5.12259	7.21161	5.37652	0.0413611	-0.58264	ENSPSIG00000001335	0.562925	0.304121	0.588034	2.28343	1.09355	1.53123	0.00148661	2.02359
ENSPSIG00000001306	29.5003	28.7831	30.9627	21.21	21.7674	19.5789	0.0131831	-0.292713	ENSPSIG00000001367	4.99207	5.0877	4.70025	2.15595	3.15219	2.79924	0.228588	-0.578996	ENSPSIG00000001337	13.7635	19.0109	16.9269	1.82386	4.00316	6.46331	0.0117816	-1.47025
ENSPSIG00000001307	4.41638	5.68574	4.71109	3.5555	3.05611	3.17875	0.218822	-0.367384	ENSPSIG00000001376	5.46205	6.27529	6.73451	2.87727	4.68798	4.90032	0.609183	-0.294927	ENSPSIG00000001339	5.58057	5.84841	5.42094	2.37105	1.71894	2.10623	0.00884188	-0.963121
ENSPSIG00000001309	0.833207	1.02139	1.0716	1.3513	2.57047	2.20324	0.0198902	1.16696	ENSPSIG00000001380	0	0	0	62.8006	228.563	109.618	9.97464e-47	8.88664	ENSPSIG00000001342	9.61639	10.4743	11.3894	6.73842	8.543	17.0688	0.398427	0.487448
ENSPSIG00000001328	351.128	434.473	2912.3	531.473	804.361	705.078	0.663067	-0.449939	ENSPSIG00000001383	0.006227	2.98957	4.20154	5.83494	0.005037	0.00263	0.987155	-0.0240231	ENSPSIG00000001348	25.0346	19.9038	21.1569	5.8371	7.71911	6.94091	3.63312e-07	-1.22245
ENSPSIG00000001335	0.562925	0.304121	0.588034	1.65693	2.03022	0.924908	0.00563132	1.61048	ENSPSIG00000001389	3.777	0.180471	3.49969	13.2362	33.2779	57.7913	0.000310671	2.88553	ENSPSIG00000001359	5.38284	4.6453	4.44743	1.26474	1.1787	1.61254	8.90975e-06	-1.35923
ENSPSIG00000001337	13.7635	19.0109	16.9269	8.5826	7.61528	9.92118	0.00973514	-0.693989	ENSPSIG00000001391	3.64475	4.09722	4.39919	3.22487	1.80251	4.44428	0.89255	-0.10061	ENSPSIG00000001366	8.23994	11.3205	9.44307	5.12259	7.21161	5.37652	0.456189	-0.252742
ENSPSIG00000001339	5.58057	5.84841	5.42094	2.48544	3.09768	2.72816	0.0111754	-0.774662	ENSPSIG00000001395	1.6823	4.63512	3.09971	2.87762	3.45601	3.16993	0.801102	0.219997	ENSPSIG00000001367	4.47254	3.8339	3.50381	2.15595	3.15219	2.79924	0.907656	-0.0730712
ENSPSIG00000001342	9.61639	10.4743	11.3894	9.76941	10.3069	11.36	0.425911	0.20942	ENSPSIG00000001399	6.28894	4.53237	12.6561	2.55438	0.170287	15.3255	0.964922	-0.0643909	ENSPSIG00000001376	6.72889	6.42703	7.54779	2.87727	4.68798	4.90032	0.629705	-0.261234
ENSPSIG00000001348	25.0346	19.9038	21.1569	13.7581	13.0053	14.6505	0.00715023	-0.453236	ENSPSIG00000001407	13.1278	16.4564	14.5615	4.13414	6.53209	8.30966	0.0215397	-0.922925	ENSPSIG00000001380	0	0	0	62.8006	228.563	109.618	1.61566e-34	10.7064
ENSPSIG00000001359	5.38284	4.6453	4.44743	2.92016	3.26916	3.69122	0.193173	-0.328946	ENSPSIG00000001411	0.755722	0.76691	0.435302	0.484777	0.872758	0.633326	0.771582	0.258031	ENSPSIG00000001389	0.051707	0.041168	0	13.2362	33.2779	57.7913	1.18895e-22	8.25246
ENSPSIG00000001362	0.287752	0.149544	0.138269	2.63399	1.99126	3.50668	2.78502e-06	3.07174	ENSPSIG00000001419	5.00355	5.36308	4.65259	4.94919	6.39108	3.58005	0.624171	0.223982	ENSPSIG00000001391	4.55455	5.2277	3.72776	3.22487	1.80251	4.44428	0.941428	-0.050742
ENSPSIG00000001366	8.23994	11.3205	9.44307	10.0174	11.6121	10.0744	0.11613	0.342918	ENSPSIG00000001420	8.05096	16.0623	20.3705	20.3827	50.5117	93.3084	0.00393753	1.84218	ENSPSIG00000001395	2.53789	2.24685	2.02054	2.87762	3.45601	3.16993	0.113124	0.879481
ENSPSIG00000001367	4.47254	3.8339	3.50381	5.0877	4.99207	4.70025	0.160352	0.524263	ENSPSIG00000001424	3.41754	4.77319	4.30255	3.87656	3.75878	4.2264	0.812867	0.164792	ENSPSIG00000001407	12.9685	14.6266	16.2814	4.13414	6.53209	8.30966	0.0723966	-0.731869
ENSPSIG00000001376	6.72889	6.42703	7.54779	6.27529	5.46205	6.73451	0.908413	0.0493509	ENSPSIG00000001429	5.45041	3.85729	3.93641	2.73299	5.12088	1.9991	0.864625	-0.159684	ENSPSIG00000001419	8.28918	8.12272	7.37029	4.94919	6.39108	3.58005	0.581128	-0.21875
ENSPSIG00000001388	1.70978	0.312233	0.363831	0.11611	2.68099	1.74736	0.472994	0.73127	ENSPSIG00000001450	2.1739	2.18579	1.87929	4.73941	1.10739	1.65369	0.646449	0.413398	ENSPSIG00000001420	4.40391	0.552761	0.681155	20.3827	50.5117	93.3084	1.85389e-08	4.68737
ENSPSIG00000001391	4.55455	5.2277	3.72776	4.09722	3.64475	4.39919	0.875067	0.0637163	ENSPSIG00000001464	0.998619	0.953121	0.712916	0.197962	0.233736	0.274762	0.0292513	-1.38629	ENSPSIG00000001424	6.41629	6.69533	6.20273	3.87656	3.75878	4.2264	0.685432	-0.221673
ENSPSIG00000001395	2.53789	2.24685	2.02054	4.63512	1.6823	3.09971	0.385153	0.588099	ENSPSIG00000001473	2.37313	2.1574	1.81664	0.31504	0.265514	1.34222	0.20554	-1.10559	ENSPSIG00000001432	1.28051	0.647991	0.860411	0.928388	0.278789	0.416724	0.75005	-0.307896
ENSPSIG00000001399	0.306618	0	0	4.53237	6.28894	12.6561	7.78692e-10	4.42477	ENSPSIG00000001477	4.73405	6.28352	4.93547	4.50371	4.27803	3.66762	0.793495	-0.110422	ENSPSIG00000001450	0.5172	0.414966	0.278767	4.73941	1.10739	1.65369	0.000594594	2.7191
ENSPSIG00000001407	12.9685	14.6266	16.2814	16.4564	13.1278	14.5615	0.307612	0.223062	ENSPSIG00000001478	8.04319	7.37914	7.80877	6.47655	6.39562	6.46448	0.95368	-0.0194881	ENSPSIG00000001464	1.99001	1.21113	1.78964	0.197962	0.233736	0.274762	0.000302568	-2.15831
ENSPSIG00000001419	8.28918	8.12272	7.37029	5.36308	5.00355	4.65259	0.0178382	-0.439905	ENSPSIG00000001482	2.25019	2.07866	2.43012	0.31504	0.385991	1.46419	0.220055	-1.05596	ENSPSIG00000001473	4.50875	4.91476	3.90229	0.31504	0.265514	1.34222	0.0102074	-2.06054
ENSPSIG00000001420	4.40391	0.552761	0.681155	16.0623	8.05096	20.3705	0.000351556	2.5055	ENSPSIG00000001483	27.8297	16.07	23.8401	3.50899	1.27709	2.09204	1.37457e-08	-2.76223	ENSPSIG00000001477	8.68948	9.16127	9.57813	4.50371	4.27803	3.66762	0.00246594	-0.681416
ENSPSIG00000001424	6.41629	6.69533	6.20273	4.77319	3.41754	4.30255	0.439778	-0.374968	ENSPSIG00000001484	1.31406	1.75699	0.976617	3.42913	0.160957	0.160056	0.954534	0.0801319	ENSPSIG00000001478	7.91184	8.47091	7.07466	6.47655	6.39562	6.46448	0.514773	0.173837
ENSPSIG00000001429	0.58359	1.27386	0.783241	3.85729	5.45041	3.93641	0.000247488	2.14642	ENSPSIG00000001485	4.226	4.62017	5.55211	4.16182	2.88122	4.07523	0.78665	-0.122374	ENSPSIG00000001482	5.11969	4.81128	3.97581	0.31504	0.385991	1.46419	0.0126254	-1.97241
ENSPSIG00000001432	1.28051	0.647991	0.860411	0.408914	0.449081	0.439877	0.182346	-0.800039	ENSPSIG00000001491	5.34381	4.3978	6.03216	2.19596	4.28793	4.16497	0.611459	-0.296374	ENSPSIG00000001483	77.8582	93.2152	83.374	3.50899	1.27709	2.09204	6.8441e-34	-4.63079
ENSPSIG00000001450	0.5172	0.414966	0.278767	2.18579	2.1739	1.87929	3.21951e-06	2.29235	ENSPSIG00000001496	1.22417	1.31746	1.35672	0.856143	0.537495	0.645547	0.24929	-0.616951	ENSPSIG00000001484	1.65164	1.29527	1.31395	3.42913	0.160957	0.160056	0.889992	0.200412
ENSPSIG00000001464	1.99001	1.21113	1.78964	0.953121	0.998619	0.712916	0.195128	-0.637523	ENSPSIG00000001500	604.291	568.639	625.301	403.416	357.168	661.034	0.866753	-0.0863441	ENSPSIG00000001485	6.34418	6.83072	7.30179	4.16182	2.88122	4.07523	0.161796	-0.423129
ENSPSIG00000001473	4.50875	4.91476	3.90229	2.1574	2.37313	1.81664	0.0420984	-0.798304	ENSPSIG00000001502	34.3048	21.4047	27.9345	4.26721	2.10788	4.3791	3.9981e-09	-2.51599	ENSPSIG00000001490	6.64415	0.094499	2.94161	0.105067	432.24	0.105021	0.143772	2.15602
ENSPSIG00000001477	8.68948	9.16127	9.57813	6.28352	4.73405	4.93547	0.012342	-0.554699	ENSPSIG00000001504	8.60237	9.8097	8.04769	7.89478	7.93729	7.77884	0.779461	0.0789058	ENSPSIG00000001491	5.29456	6.21374	6.56763	2.19596	4.28793	4.16497	0.574771	-0.294856
ENSPSIG00000001478	7.91184	8.47091	7.07466	7.37914	8.04319	7.80877	0.373955	0.201349	ENSPSIG00000001505	0.18796	0.274562	0.285552	0.382208	0.34582	0.221101	0.378715	0.533261	ENSPSIG00000001496	1.82173	2.43341	2.35523	0.856143	0.537495	0.645547	0.010331	-1.18239
ENSPSIG00000001482	5.11969	4.81128	3.97581	2.07866	2.25019	2.43012	0.0380028	-0.784264	ENSPSIG00000001509	25.4849	0.17538	31.8199	20.7516	27.9129	34.8694	0.673148	0.507246	ENSPSIG00000001500	845.116	732.788	640.392	403.416	357.168	661.034	0.680915	-0.179547
ENSPSIG00000001483	77.8582	93.2152	83.374	16.07	27.8297	23.8401	1.17572e-10	-1.64643	ENSPSIG00000001512	0.818959	2.571	7.3206	7.9517	6.57924	2.40505	0.439819	0.714345	ENSPSIG00000001502	146.621	145.156	132.14	4.26721	2.10788	4.3791	3.51757e-48	-4.75203
ENSPSIG00000001484	1.65164	1.29527	1.31395	1.75699	1.31406	0.976617	0.818411	0.138011	ENSPSIG00000001519	1.39325	1.12223	1.59443	0.136654	0.185037	0.426369	0.0119352	-1.75468	ENSPSIG00000001504	9.53735	8.09522	9.57613	7.89478	7.93729	7.77884	0.232671	0.247694
ENSPSIG00000001485	6.34418	6.83072	7.30179	4.62017	4.226	5.55211	0.201884	-0.288107	ENSPSIG00000001527	10.4292	10.6843	12.0451	11.6388	9.05986	8.75146	0.858695	0.0712126	ENSPSIG00000001505	0.368659	0.299212	0.356065	0.382208	0.34582	0.221101	0.565544	0.324653
ENSPSIG00000001490	6.64415	0.094499	2.94161	0.089261	0.091034	343.469	0.261346	1.00758	ENSPSIG00000001533	1.73937	3.9124	2.44447	0.181538	0.088169	0.343145	8.19895e-05	-2.70253	ENSPSIG00000001509	43.5307	53.3923	43.0498	20.7516	27.9129	34.8694	0.472572	-0.280548
ENSPSIG00000001491	5.29456	6.21374	6.56763	4.3978	5.34381	6.03216	0.96411	0.0174988	ENSPSIG00000001539	0.799496	1.59601	1.36499	1.81898	0.837493	1.05532	0.818923	0.205737	ENSPSIG00000001512	0.644228	0.494134	0.530459	7.9517	6.57924	2.40505	4.27747e-12	3.60259
ENSPSIG00000001496	1.82173	2.43341	2.35523	1.31746	1.22417	1.35672	0.149429	-0.524842	ENSPSIG00000001550	1.61502	1.4394	1.27967	0.507942	1.0494	0.525907	0.18994	-0.746397	ENSPSIG00000001516	4.65628	5.31244	5.147	1.71968	0.475223	1.56556	0.0536555	-1.43072
ENSPSIG00000001500	845.116	732.788	640.392	568.639	604.291	625.301	0.674919	-0.084589	ENSPSIG00000001555	13.9818	14.3679	11.1172	35.6001	28.3491	16.5978	0.00263913	1.2014	ENSPSIG00000001519	2.53311	2.15276	2.06462	0.136654	0.185037	0.426369	0.000273988	-2.43366
ENSPSIG00000001502	146.621	145.156	132.14	21.4047	34.3048	27.9345	2.66382e-22	-2.08239	ENSPSIG00000001561	12.1111	16.3179	0.229564	8.75302	0.172726	0.274041	0.576996	-0.668989	ENSPSIG00000001523	10.0665	0.192763	8.26391	9.4955	0.225194	0.182032	0.852209	-0.314493
ENSPSIG00000001504	9.53735	8.09522	9.57613	9.8097	8.60237	8.04769	0.400087	0.17582	ENSPSIG00000001582	1.26071	1.66434	2.01095	0.422311	0.486515	1.17014	0.31054	-0.802203	ENSPSIG00000001524	0.56664	0.472683	0.418021	0.165644	0.117677	0.205957	0.094468	-1.04789
ENSPSIG00000001505	0.368659	0.299212	0.356065	0.274562	0.18796	0.285552	0.680402	-0.221434	ENSPSIG00000001593	0.742713	0.464506	0.274816	1.64598	1.43526	0.181285	0.31668	0.97435	ENSPSIG00000001527	11.3096	7.82957	8.08217	11.6388	9.05986	8.75146	0.112692	0.554145
ENSPSIG00000001509	43.5307	53.3923	43.0498	0.17538	25.4849	31.8199	0.594264	-0.586338	ENSPSIG00000001598	54.4717	50.7369	68.8264	40.6389	39.7097	58.4939	0.894874	-0.0716904	ENSPSIG00000001533	3.19354	2.60931	3.9222	0.181538	0.088169	0.343145	4.60858e-06	-3.15365
ENSPSIG00000001512	0.644228	0.494134	0.530459	2.571	0.818959	7.3206	0.000244387	2.37985	ENSPSIG00000001600	11.9852	9.9873	8.20265	3.86787	3.82032	6.74366	0.168496	-0.746401	ENSPSIG00000001539	0.56778	0.375829	0.577614	1.81898	0.837493	1.05532	0.0205266	1.60969
ENSPSIG00000001516	4.65628	5.31244	5.147	1.29582	1.72692	2.05989	0.00714257	-1.23941	ENSPSIG00000001603	1.14708	0.709141	1.87166	0.142302	0.027658	0.065312	0.000403709	-2.65556	ENSPSIG00000001548	3.00145	2.2492	2.02077	0.035642	0.025344	0.505153	0.0111437	-2.59258
ENSPSIG00000001519	2.53311	2.15276	2.06462	1.12223	1.39325	1.59443	0.303016	-0.469894	ENSPSIG00000001607	2.11822	2.27486	2.90938	1.88254	1.70309	2.36336	0.942529	-0.0428184	ENSPSIG00000001550	5.81242	4.32119	4.91184	0.507942	1.0494	0.525907	9.58726e-08	-2.32207
ENSPSIG00000001523	10.0665	0.192763	8.26391	12.1852	0.17955	0.228118	0.893808	-0.168331	ENSPSIG00000001610	0.642665	0.943391	0.700662	0.817084	0.432759	0.413369	0.817072	-0.186963	ENSPSIG00000001555	13.0733	13.4401	10.8643	35.6001	28.3491	16.5978	4.60551e-05	1.51942
ENSPSIG00000001524	0.56664	0.472683	0.418021	0.232013	0.272009	0.102525	0.13513	-0.919544	ENSPSIG00000001623	9.0048	9.73466	7.24283	9.92095	11.0342	9.84382	0.183642	0.474708	ENSPSIG00000001561	5.81186	5.33581	7.08616	8.75302	0.172726	0.274041	0.776237	-0.423237
ENSPSIG00000001527	11.3096	7.82957	8.08217	10.6843	10.4292	12.0451	0.0862349	0.489115	ENSPSIG00000001629	0.243533	0.360584	0.25303	0.387973	0.612983	0.691199	0.0706523	1.09658	ENSPSIG00000001582	2.00509	2.331	2.48447	0.422311	0.486515	1.17014	0.125322	-1.11681
ENSPSIG00000001533	3.19354	2.60931	3.9222	3.9124	1.73937	2.44447	0.938195	-0.0531485	ENSPSIG00000001635	81.5534	144.276	93.3483	510.798	380.09	81.4904	0.0166699	1.58102	ENSPSIG00000001598	53.2219	64.1614	81.7131	40.6389	39.7097	58.4939	0.908654	-0.0581092
ENSPSIG00000001548	3.00145	2.2492	2.02077	0.630226	0.812054	0.887274	0.00561843	-1.29868	ENSPSIG00000001641	5.65745	6.529	6.48316	3.2777	4.56263	4.19386	0.440795	-0.365313	ENSPSIG00000001600	10.2341	18.1022	19.1458	3.86787	3.82032	6.74366	0.0250588	-1.1948
ENSPSIG00000001550	5.81242	4.32119	4.91184	1.4394	1.61502	1.27967	3.46267e-10	-1.5347	ENSPSIG00000001650	5.06394	6.2836	6.39896	6.27821	3.41699	4.49174	0.90126	-0.0732839	ENSPSIG00000001607	5.02652	4.22865	3.36956	1.88254	1.70309	2.36336	0.132091	-0.613251
ENSPSIG00000001555	13.0733	13.4401	10.8643	14.3679	13.9818	11.1172	0.286555	0.292893	ENSPSIG00000001653	11.5308	11.1827	11.5919	7.68493	0.125529	9.33297	0.654237	-0.514986	ENSPSIG00000001610	1.60696	1.46213	1.2445	0.817084	0.432759	0.413369	0.114515	-0.87012
ENSPSIG00000001561	5.81186	5.33581	7.08616	16.3179	12.1111	0.229564	0.560367	0.594532	ENSPSIG00000001662	1.65194	3.68777	1.92114	1.63268	1.83019	3.28794	0.884197	0.130799	ENSPSIG00000001623	15.5682	14.7722	10.8241	9.92095	11.0342	9.84382	0.92965	0.0383865
ENSPSIG00000001582	2.00509	2.331	2.48447	1.66434	1.26071	2.01095	0.678749	-0.225141	ENSPSIG00000001665	575.159	767.127	771.139	876.016	1.02	381.129	0.861409	-0.238879	ENSPSIG00000001629	0.675578	0.232562	0.322964	0.387973	0.612983	0.691199	0.272435	0.840149
ENSPSIG00000001598	53.2219	64.1614	81.7131	50.7369	54.4717	68.8264	0.958317	0.0223215	ENSPSIG00000001674	5.14186	5.6716	4.81629	4.8953	10.5433	10.1633	0.060519	0.899445	ENSPSIG00000001635	29.8168	71.0274	52.8207	510.798	380.09	81.4904	1.12898e-05	2.89331
ENSPSIG00000001600	10.2341	18.1022	19.1458	9.9873	11.9852	8.20265	0.364557	-0.407661	ENSPSIG00000001675	0.189084	11.9285	13.2707	8.49714	0.305448	7.11409	0.852501	-0.248417	ENSPSIG00000001641	7.47595	8.53157	9.08466	3.2777	4.56263	4.19386	0.153683	-0.586741
ENSPSIG00000001603	0	0.057683	0	0.709141	1.14708	1.87166	2.94246e-06	3.62287	ENSPSIG00000001680	12.3287	13.0727	12.6651	12.5004	13.0526	26.6228	0.17399	0.665108	ENSPSIG00000001650	7.94779	7.31934	7.94033	6.27821	3.41699	4.49174	0.553344	-0.254922
ENSPSIG00000001607	5.02652	4.22865	3.36956	2.27486	2.11822	2.90938	0.10741	-0.552264	ENSPSIG00000001688	1.07778	0.913717	2.05376	0.243055	0.407843	0.299786	0.0188374	-1.54541	ENSPSIG00000001653	13.517	18.2501	0.144802	7.68493	0.125529	9.33297	0.836502	-0.32784
ENSPSIG00000001610	1.60696	1.46213	1.2445	0.943391	0.642665	0.700662	0.110712	-0.648834	ENSPSIG00000001696	1.28666	1.55359	1.42318	1.71374	1.91005	1.8318	0.0719393	0.581752	ENSPSIG00000001662	0.999128	0.367055	0.612673	1.63268	1.83019	3.28794	0.0021337	2.05617
ENSPSIG00000001623	15.5682	14.7722	10.8241	9.73466	9.0048	7.24283	0.214558	-0.428723	ENSPSIG00000001710	10.8258	10.4476	15.1999	2.91922	10.4159	15.5448	0.947037	-0.0673894	ENSPSIG00000001665	470.382	632.852	606.141	876.016	1.02	381.129	0.99907	-0.00243464
ENSPSIG00000001629	0.675578	0.232562	0.322964	0.360584	0.243533	0.25303	0.739802	-0.272034	ENSPSIG00000001713	1.19762	0.786458	1.00456	0.899734	1.61827	1.09797	0.464046	0.474366	ENSPSIG00000001674	2.1772	3.25857	1.14079	4.8953	10.5433	10.1633	7.14831e-05	2.29796
ENSPSIG00000001635	29.8168	71.0274	52.8207	144.276	81.5534	93.3483	0.00302758	1.19955	ENSPSIG00000001724	3.46325	2.23653	3.58492	4.90798	3.7374	1.82886	0.612575	0.368474	ENSPSIG00000001675	17.6211	16.8972	17.4601	8.49714	0.305448	7.11409	0.262257	-1.1072
ENSPSIG00000001641	7.47595	8.53157	9.08466	6.529	5.65745	6.48316	0.564453	-0.203448	ENSPSIG00000001737	75.7437	69.9043	76.5439	53.7707	64.6817	45.0033	0.517402	-0.197064	ENSPSIG00000001680	2.70998	0.115808	1.63332	12.5004	13.0526	26.6228	4.3997e-05	3.52529
ENSPSIG00000001650	7.94779	7.31934	7.94033	6.2836	5.06394	6.39896	0.541464	-0.168615	ENSPSIG00000001739	5.87941	6.38703	5.27312	2.74719	4.43441	4.81923	0.610925	-0.286946	ENSPSIG00000001683	1.22391	0.974003	0.860774	0.384075	0.6236	0.09819	0.324892	-0.908727
ENSPSIG00000001653	13.517	18.2501	0.144802	11.1827	11.5308	11.5919	0.883412	0.182885	ENSPSIG00000001745	288.033	261.883	318.345	136.474	153.312	245.634	0.283708	-0.431215	ENSPSIG00000001688	2.73614	2.72205	2.2713	0.243055	0.407843	0.299786	5.31209e-07	-2.43179
ENSPSIG00000001662	0.999128	0.367055	0.612673	3.68777	1.65194	1.92114	0.00193615	1.79657	ENSPSIG00000001750	11.398	14.7796	11.6302	6.40286	3.65389	9.73947	0.23738	-0.635014	ENSPSIG00000001696	1.49649	1.4282	1.2882	1.71374	1.91005	1.8318	0.0074146	0.814064
ENSPSIG00000001665	470.382	632.852	606.141	767.127	575.159	771.139	0.0123905	0.516426	ENSPSIG00000001754	3.28812	2.3855	2.89358	1.08166	1.35478	0.710086	0.020586	-1.1096	ENSPSIG00000001710	15.3786	8.5734	0.131971	2.91922	10.4159	15.5448	0.671416	0.581001
ENSPSIG00000001674	2.1772	3.25857	1.14079	5.6716	5.14186	4.81629	0.00325717	1.35458	ENSPSIG00000001755	10.4883	8.63067	11.7445	7.01429	5.15838	6.9804	0.263955	-0.426128	ENSPSIG00000001713	1.9971	1.91596	2.47093	0.899734	1.61827	1.09797	0.537831	-0.348412
ENSPSIG00000001675	17.6211	16.8972	17.4601	11.9285	0.189084	13.2707	0.657482	-0.493044	ENSPSIG00000001756	18.2064	12.4406	16.8541	8.8099	9.57911	8.4373	0.101379	-0.562092	ENSPSIG00000001716	0.381326	0.577241	0.067769	0.595692	0	0	0.903909	-0.222749
ENSPSIG00000001680	2.70998	0.115808	1.63332	13.0727	12.3287	12.6651	0.000102892	2.6453	ENSPSIG00000001763	0.534206	0.288999	0.631087	7.06399	1.11701	1.62742	0.00252617	2.30068	ENSPSIG00000001724	5.67261	6.13997	3.40462	4.90798	3.7374	1.82886	0.901407	-0.0940315
ENSPSIG00000001683	1.22391	0.974003	0.860774	0.246126	0.241439	0.39891	0.0096753	-1.40462	ENSPSIG00000001766	3.8992	7.91102	6.0974	1.29286	2.48701	1.53146	0.00415117	-1.38953	ENSPSIG00000001737	70.6161	55.5911	68.2109	53.7707	64.6817	45.0033	0.516205	0.198963
ENSPSIG00000001688	2.73614	2.72205	2.2713	0.913717	1.07778	2.05376	0.18192	-0.667994	ENSPSIG00000001767	0.15321	5.46293	0.163263	123.212	33.1599	7.49636	0.0464198	1.94434	ENSPSIG00000001739	14.7463	9.39519	8.18426	2.74719	4.43441	4.81923	0.0660178	-0.938964
ENSPSIG00000001696	1.49649	1.4282	1.2882	1.55359	1.28666	1.42318	0.516017	0.228134	ENSPSIG00000001771	0.745179	0.640201	0.483266	1.26796	2.02512	1.58679	0.0107952	1.44747	ENSPSIG00000001745	633.098	691.003	589.784	136.474	153.312	245.634	2.60103e-05	-1.35611
ENSPSIG00000001710	15.3786	8.5734	0.131971	10.4476	10.8258	15.1999	0.577274	0.56483	ENSPSIG00000001773	8.30706	8.08446	8.30385	17.1305	9.04233	5.2427	0.407426	0.532074	ENSPSIG00000001750	7.98674	13.1494	7.9222	6.40286	3.65389	9.73947	0.896383	-0.0888112
ENSPSIG00000001713	1.9971	1.91596	2.47093	0.786458	1.19762	1.00456	0.0431176	-0.827315	ENSPSIG00000001780	2.95153	1.98993	1.92246	0.254863	1.57931	2.2981	0.716926	-0.373867	ENSPSIG00000001754	1.8817	1.02281	0.793346	1.08166	1.35478	0.710086	0.795939	0.213471
ENSPSIG00000001724	5.67261	6.13997	3.40462	2.23653	3.46325	3.58492	0.341826	-0.464272	ENSPSIG00000001781	2.37089	2.73453	2.12052	2.84798	1.57236	0.051958	0.80745	-0.301134	ENSPSIG00000001755	18.5558	16.3453	17.7708	7.01429	5.15838	6.9804	0.000262903	-0.993775
ENSPSIG00000001737	70.6161	55.5911	68.2109	69.9043	75.7437	76.5439	0.0187444	0.406597	ENSPSIG00000001782	2.25831	3.34169	2.97584	3.38458	5.65183	8.39276	0.0223193	1.17462	ENSPSIG00000001756	9.25465	9.963	10.6574	8.8099	9.57911	8.4373	0.317836	0.295238
ENSPSIG00000001739	14.7463	9.39519	8.18426	6.38703	5.87941	5.27312	0.100925	-0.630923	ENSPSIG00000001786	4.38622	3.65062	4.85881	2.95516	3.17647	3.82457	0.80126	-0.11814	ENSPSIG00000001763	0.867281	0.70124	1.23557	7.06399	1.11701	1.62742	0.0146125	2.00956
ENSPSIG00000001745	633.098	691.003	589.784	261.883	288.033	318.345	5.23234e-12	-0.916226	ENSPSIG00000001788	24.0405	17.5925	26.7067	20.602	15.2999	21.3965	0.994321	-0.00418311	ENSPSIG00000001766	8.34366	6.80738	7.30938	1.29286	2.48701	1.53146	4.46271e-05	-1.58445
ENSPSIG00000001750	7.98674	13.1494	7.9222	14.7796	11.398	11.6302	0.0629276	0.580262	ENSPSIG00000001791	5.26468	1.52631	5.01885	0.570462	4.18142	3.65928	0.862932	-0.189896	ENSPSIG00000001767	11.7422	10.1236	9.17823	123.212	33.1599	7.49636	0.00182284	2.54369
ENSPSIG00000001754	1.8817	1.02281	0.793346	2.3855	3.28812	2.89358	0.00473636	1.32033	ENSPSIG00000001798	4.17678	2.4608	1.69083	3.12019	1.4886	1.12737	0.763856	-0.263612	ENSPSIG00000001771	0.55741	0.742345	0.462993	1.26796	2.02512	1.58679	0.00201647	1.83823
ENSPSIG00000001755	18.5558	16.3453	17.7708	8.63067	10.4883	11.7445	0.0173745	-0.544769	ENSPSIG00000001801	0.29085	0.511827	0.818054	1.67484	0.61839	3.07498	0.0414334	1.58519	ENSPSIG00000001773	14.9609	12.2359	12.9175	17.1305	9.04233	5.2427	0.904397	0.0847803
ENSPSIG00000001756	9.25465	9.963	10.6574	12.4406	18.2064	16.8541	0.0011852	0.865249	ENSPSIG00000001806	4.79099	4.00163	2.09045	2.82853	4.48115	2.78214	0.881557	0.117585	ENSPSIG00000001780	1.05507	0.916708	1.71902	0.254863	1.57931	2.2981	0.579624	0.570257
ENSPSIG00000001763	0.867281	0.70124	1.23557	0.288999	0.534206	0.631087	0.336285	-0.638803	ENSPSIG00000001807	8.28919	8.3016	9.36938	4.81201	3.63737	3.53472	0.0528553	-0.825225	ENSPSIG00000001782	0.96035	1.47	0.872827	3.38458	5.65183	8.39276	1.34814e-07	2.74169
ENSPSIG00000001766	8.34366	6.80738	7.30938	7.91102	3.8992	6.0974	0.810864	-0.10815	ENSPSIG00000001821	10.1273	15.1363	9.55944	2.76104	1.49406	1.35877	3.14032e-05	-2.14782	ENSPSIG00000001786	8.31111	7.39813	7.38213	2.95516	3.17647	3.82457	0.00929249	-0.747703
ENSPSIG00000001767	11.7422	10.1236	9.17823	5.46293	0.15321	0.163263	0.234586	-1.17511	ENSPSIG00000001822	15.1231	12.645	16.8112	16.2662	9.83813	13.1724	0.904137	0.0599761	ENSPSIG00000001788	25.9222	33.6817	33.556	20.602	15.2999	21.3965	0.520634	-0.242196
ENSPSIG00000001773	14.9609	12.2359	12.9175	8.08446	8.30706	8.30385	0.0386673	-0.473864	ENSPSIG00000001825	2.32244	1.25144	2.36644	0.659414	0.849696	1.30557	0.287141	-0.724571	ENSPSIG00000001791	7.3835	8.00595	4.00159	0.570462	4.18142	3.65928	0.423363	-0.67954
ENSPSIG00000001780	1.05507	0.916708	1.71902	1.98993	2.95153	1.92246	0.0235442	1.03374	ENSPSIG00000001835	1.06168	0.070311	0.803255	6.25827	0.717667	0.054242	0.308369	1.1043	ENSPSIG00000001798	1.67621	2.42043	1.41157	3.12019	1.4886	1.12737	0.500657	0.477181
ENSPSIG00000001781	0	0.280472	0.997381	2.73453	2.37089	2.12052	0.0427512	1.75491	ENSPSIG00000001840	7.23764	6.96692	5.85245	7.8338	6.98214	9.05143	0.182253	0.47812	ENSPSIG00000001801	0	0.205994	0.569579	1.67484	0.61839	3.07498	0.0321499	2.51338
ENSPSIG00000001782	0.96035	1.47	0.872827	3.34169	2.25831	2.97584	0.000179873	1.49881	ENSPSIG00000001841	3.16509	3.87294	4.33425	2.82124	1.95196	4.97387	0.972317	0.030416	ENSPSIG00000001806	2.56005	0.171791	0.230725	2.82853	4.48115	2.78214	0.0801626	1.85048
ENSPSIG00000001786	8.31111	7.39813	7.38213	3.65062	4.38622	4.85881	0.0102473	-0.614384	ENSPSIG00000001847	6.33279	3.87979	5.45074	5.63362	7.50067	3.70858	0.598222	0.320029	ENSPSIG00000001807	14.9156	16.5326	15.761	4.81201	3.63737	3.53472	1.671e-05	-1.49626
ENSPSIG00000001788	25.9222	33.6817	33.556	17.5925	24.0405	26.7067	0.528007	-0.225078	ENSPSIG00000001850	0.33918	0.165471	1.65568	0.146712	1.3694	1.55025	0.691294	0.486291	ENSPSIG00000001820	1.38019	0.540775	0.406278	0.585014	0	0.033089	0.487215	-1.01829
ENSPSIG00000001791	7.3835	8.00595	4.00159	1.52631	5.26468	5.01885	0.447542	-0.452378	ENSPSIG00000001854	16.5148	16.3153	16.3474	6.10804	8.29111	13.4608	0.232635	-0.541924	ENSPSIG00000001821	8.54832	11.7518	5.78911	2.76104	1.49406	1.35877	0.00827242	-1.65738
ENSPSIG00000001798	1.67621	2.42043	1.41157	2.4608	4.17678	1.69083	0.163633	0.750582	ENSPSIG00000001856	3.33149	5.52313	3.13251	3.65217	3.24871	1.53395	0.733362	-0.245096	ENSPSIG00000001822	0.339966	0.237575	0	16.2662	9.83813	13.1724	7.07121e-14	5.76373
ENSPSIG00000001800	0.358554	1.69791	1.33234	0.064371	0.033655	0.628298	0.151744	-1.30824	ENSPSIG00000001859	0.770238	0.790966	0.620187	0.463635	0.642817	0.785371	0.951537	0.0573802	ENSPSIG00000001825	3.55021	0.35923	4.61182	0.659414	0.849696	1.30557	0.353277	-0.971229
ENSPSIG00000001801	0	0.205994	0.569579	0.511827	0.29085	0.818054	0.472896	0.751624	ENSPSIG00000001862	9.8949	10.7615	8.69479	17.5198	12.6251	12.5344	0.00956857	0.76092	ENSPSIG00000001832	3.82059	3.38016	3.283	0.719296	0.186358	0	0.0213998	-2.50909
ENSPSIG00000001806	2.56005	0.171791	0.230725	4.00163	4.79099	2.09045	0.0798418	1.48338	ENSPSIG00000001866	0.125577	0.228662	0.22162	2.40888	0.125396	2.10798	0.00501419	2.32309	ENSPSIG00000001840	8.03291	9.33452	11.2859	7.8338	6.98214	9.05143	0.639284	0.187007
ENSPSIG00000001807	14.9156	16.5326	15.761	8.3016	8.28919	9.36938	0.0175391	-0.630757	ENSPSIG00000001869	0.580364	0.396192	0.470522	1.16868	0.600598	0.477917	0.302277	0.751	ENSPSIG00000001841	7.54524	3.23859	2.80396	2.82124	1.95196	4.97387	0.987607	-0.0149974
ENSPSIG00000001821	8.54832	11.7518	5.78911	15.1363	10.1273	9.55944	0.22196	0.594449	ENSPSIG00000001880	5.08158	4.06242	5.27481	2.18389	2.64569	3.4963	0.208602	-0.520519	ENSPSIG00000001847	9.69232	7.28026	6.85926	5.63362	7.50067	3.70858	0.930851	-0.050677
ENSPSIG00000001822	0.339966	0.237575	0	12.645	15.1231	16.8112	2.94735e-24	5.4986	ENSPSIG00000001881	6.47548	5.42382	5.37631	5.04509	1.46137	3.90918	0.534091	-0.438466	ENSPSIG00000001854	13.2462	14.773	14.651	6.10804	8.29111	13.4608	0.768488	-0.148766
ENSPSIG00000001825	3.55021	0.35923	4.61182	1.25144	2.32244	2.36644	0.821031	-0.227073	ENSPSIG00000001898	2.90766	10.301	11.8613	12.6801	12.284	14.662	0.236397	0.805422	ENSPSIG00000001856	7.57867	3.82806	2.65397	3.65217	3.24871	1.53395	0.716113	-0.278157
ENSPSIG00000001832	3.82059	3.38016	3.283	0.205512	0.278163	0.232525	1.21363e-17	-3.35189	ENSPSIG00000001900	4.43522	5.24275	4.54336	3.9278	3.59101	3.32124	0.695728	-0.144712	ENSPSIG00000001859	1.06778	0.738281	1.39398	0.463635	0.642817	0.785371	0.76947	-0.245389
ENSPSIG00000001840	8.03291	9.33452	11.2859	6.96692	7.23764	5.85245	0.385599	-0.28779	ENSPSIG00000001902	0.479209	0.447128	0.373569	1.0424	0.887976	0.661263	0.0618915	1.09319	ENSPSIG00000001862	13.6892	15.8959	13.0641	17.5198	12.6251	12.5344	0.115771	0.446547
ENSPSIG00000001841	7.54524	3.23859	2.80396	3.87294	3.16509	4.33425	0.960509	-0.0368324	ENSPSIG00000001905	3.09745	2.6528	1.97454	6.21958	7.11713	2.65498	0.0381162	1.16195	ENSPSIG00000001866	0.492167	0.974874	0.397024	2.40888	0.125396	2.10798	0.127677	1.52818
ENSPSIG00000001844	0.844384	0.358632	0.242358	0.646903	0.113386	0.485082	0.99698	-0.00449239	ENSPSIG00000001909	7.33102	7.70979	8.76633	7.41402	5.67595	8.71396	0.795588	0.117207	ENSPSIG00000001869	0.172978	0.177558	0.277252	1.16868	0.600598	0.477917	0.00345401	2.07701
ENSPSIG00000001847	9.69232	7.28026	6.85926	3.87979	6.33279	5.45074	0.355321	-0.370086	ENSPSIG00000001910	70.0892	64.6448	50.8714	217.639	200.841	171.521	3.94244e-18	1.87462	ENSPSIG00000001880	10.2756	9.97081	10.513	2.18389	2.64569	3.4963	4.66828e-06	-1.40576
ENSPSIG00000001854	13.2462	14.773	14.651	16.3153	16.5148	16.3474	0.000103026	0.421029	ENSPSIG00000001911	38.1936	51.2939	36.146	9.62003	22.2005	17.6908	0.0275022	-1.02609	ENSPSIG00000001881	4.749	4.07586	11.5726	5.04509	1.46137	3.90918	0.545752	-0.486482
ENSPSIG00000001856	7.57867	3.82806	2.65397	5.52313	3.33149	3.13251	0.986318	-0.0125904	ENSPSIG00000001914	2.39674	1.89674	1.99523	1.39867	0.045117	0.149535	0.301642	-1.08078	ENSPSIG00000001898	4.42511	10.593	11.9522	12.6801	12.284	14.662	0.0608451	0.98079
ENSPSIG00000001859	1.06778	0.738281	1.39398	0.790966	0.770238	0.620187	0.673149	-0.288139	ENSPSIG00000001916	13.6807	13.464	13.3811	7.30001	9.38658	9.29153	0.119871	-0.390485	ENSPSIG00000001900	7.33764	6.77814	6.61686	3.9278	3.59101	3.32124	0.0562228	-0.48033
ENSPSIG00000001862	13.6892	15.8959	13.0641	10.7615	9.8949	8.69479	0.169019	-0.314306	ENSPSIG00000001924	1.58503	1.10232	1.18529	0.608287	0.609895	0.381169	0.0800534	-0.937754	ENSPSIG00000001902	0.374814	0.305645	0.077743	1.0424	0.887976	0.661263	0.0173371	1.97243
ENSPSIG00000001866	0.492167	0.974874	0.397024	0.228662	0.125577	0.22162	0.0287889	-1.28549	ENSPSIG00000001937	0.328185	1.12578	1.09903	0.821649	1.4464	1.23569	0.48299	0.597157	ENSPSIG00000001905	3.19567	2.6591	5.13178	6.21958	7.11713	2.65498	0.114708	0.943122
ENSPSIG00000001871	0.971254	1.60941	1.4311	1.46447	0.887845	0.42495	0.757776	-0.272224	ENSPSIG00000001938	5.02345	4.14533	5.87352	7.87462	7.52983	6.43334	0.0390451	0.759763	ENSPSIG00000001909	8.7689	9.93323	8.64582	7.41402	5.67595	8.71396	0.742016	0.127743
ENSPSIG00000001880	10.2756	9.97081	10.513	4.06242	5.08158	5.27481	6.40322e-06	-0.864733	ENSPSIG00000001945	81.13	47.0925	56.013	86.1021	76.6975	256.357	0.0320775	1.2844	ENSPSIG00000001910	27.6105	31.5792	23.3707	217.639	200.841	171.521	2.54961e-61	3.26674
ENSPSIG00000001881	4.749	4.07586	11.5726	5.42382	6.47548	5.37631	0.977028	-0.0194338	ENSPSIG00000001946	2.5733	2.87285	1.64156	1.55069	1.999	1.4945	0.718531	-0.228865	ENSPSIG00000001911	98.6717	46.0592	75.2576	9.62003	22.2005	17.6908	0.000950896	-1.6333
ENSPSIG00000001885	0.199976	0.69032	1.30087	1.71444	0.490643	0.365132	0.748001	0.330597	ENSPSIG00000001953	5.74519	3.19563	3.21778	14.7592	7.67223	2.18633	0.208602	1.01734	ENSPSIG00000001914	5.93669	6.70867	5.14833	1.39867	0.045117	0.149535	0.0149841	-2.51445
ENSPSIG00000001898	4.42511	10.593	11.9522	10.301	2.90766	11.8613	0.909561	0.0983751	ENSPSIG00000001956	26.5099	31.3326	28.8396	19.6469	25.6716	27.1834	0.988596	-0.0071786	ENSPSIG00000001916	19.5119	20.2756	19.3484	7.30001	9.38658	9.29153	0.0010206	-0.725476
ENSPSIG00000001900	7.33764	6.77814	6.61686	5.24275	4.43522	4.54336	0.158562	-0.321927	ENSPSIG00000001961	66.2755	66.1386	63.7735	5.34369	19.7886	21.312	0.00367557	-1.63531	ENSPSIG00000001924	1.63067	2.34732	2.03533	0.608287	0.609895	0.381169	0.00274615	-1.39348
ENSPSIG00000001905	3.19567	2.6591	5.13178	2.6528	3.09745	1.97454	0.62285	-0.265411	ENSPSIG00000001964	0.313194	0.373795	0.36226	1.19884	0.750024	0.622294	0.0128062	1.36623	ENSPSIG00000001932	0.261871	0.471554	3.82097	0.128907	0.185946	0.135976	0.0167794	-2.40945
ENSPSIG00000001909	8.7689	9.93323	8.64582	7.70979	7.33102	8.76633	0.953454	0.0169962	ENSPSIG00000001968	6.13021	7.69484	6.884	10.6082	8.52539	4.20092	0.471261	0.386618	ENSPSIG00000001937	1.55326	1.89331	1.15619	0.821649	1.4464	1.23569	0.915009	0.0783979
ENSPSIG00000001910	27.6105	31.5792	23.3707	64.6448	70.0892	50.8714	2.16412e-11	1.36602	ENSPSIG00000001981	3.69931	3.74129	3.77914	2.62526	2.91289	2.35609	0.376185	-0.258505	ENSPSIG00000001938	4.11858	5.9619	4.23004	7.87462	7.52983	6.43334	0.00435071	1.0464
ENSPSIG00000001911	98.6717	46.0592	75.2576	51.2939	38.1936	36.146	0.127531	-0.568291	ENSPSIG00000001986	0.356639	0.382315	0.256929	0.353221	0.537852	5.56349	0.0275345	1.9774	ENSPSIG00000001945	38.5459	40.4848	204.097	86.1021	76.6975	256.357	0.279856	0.944432
ENSPSIG00000001914	5.93669	6.70867	5.14833	1.89674	2.39674	1.99523	0.000409763	-1.21644	ENSPSIG00000001990	4.39526	3.78933	2.85583	0.181017	0	0	1.53435e-06	-3.74395	ENSPSIG00000001946	2.17816	1.67177	1.36746	1.55069	1.999	1.4945	0.456739	0.398298
ENSPSIG00000001916	19.5119	20.2756	19.3484	13.464	13.6807	13.3811	0.00374141	-0.324804	ENSPSIG00000001991	69.1335	47.8734	63.2246	62.5017	52.1349	71.5512	0.544644	0.281433	ENSPSIG00000001953	2.55837	1.31473	1.58227	14.7592	7.67223	2.18633	0.00214431	2.36302
ENSPSIG00000001924	1.63067	2.34732	2.03533	1.10232	1.58503	1.18529	0.352903	-0.391362	ENSPSIG00000001992	1.69404	1.91231	1.87629	1.79751	1.43948	1.17502	0.874061	-0.069269	ENSPSIG00000001956	19.1309	32.9722	30.4525	19.6469	25.6716	27.1834	0.573048	0.2678
ENSPSIG00000001932	0.261871	0.471554	3.82097	0.128635	0.198122	0.286714	0.0176122	-1.90729	ENSPSIG00000001993	4.00845	5.95282	4.03125	2.25841	7.32179	8.82049	0.447701	0.565638	ENSPSIG00000001961	130.869	146.72	167.347	5.34369	19.7886	21.312	8.28027e-07	-2.66676
ENSPSIG00000001937	1.55326	1.89331	1.15619	1.12578	0.328185	1.09903	0.4547	-0.540809	ENSPSIG00000001994	39.2713	0.229429	39.7273	3.54062	3.55819	0.10507	0.209639	-1.31054	ENSPSIG00000001964	0.779797	0.479157	0.799643	1.19884	0.750024	0.622294	0.228037	0.731635
ENSPSIG00000001938	4.11858	5.9619	4.23004	4.14533	5.02345	5.87352	0.552994	0.27364	ENSPSIG00000002009	2.47646	2.47809	1.90255	1.78588	1.80562	2.56797	0.891224	0.0844755	ENSPSIG00000001968	6.38423	7.76228	6.55832	10.6082	8.52539	4.20092	0.185005	0.600969
ENSPSIG00000001945	38.5459	40.4848	204.097	47.0925	81.13	56.013	0.744797	-0.312862	ENSPSIG00000002017	3.82268	4.14869	3.90144	4.06986	3.03076	3.76329	0.769578	0.112112	ENSPSIG00000001981	5.47318	5.51377	6.02255	2.62526	2.91289	2.35609	0.00598579	-0.64851
ENSPSIG00000001946	2.17816	1.67177	1.36746	2.87285	2.5733	1.64156	0.190484	0.620988	ENSPSIG00000002025	66.7098	71.6625	62.6949	191.511	181.771	121.645	1.13372e-09	1.50547	ENSPSIG00000001991	20.0902	30.3878	31.7388	62.5017	52.1349	71.5512	4.74973e-05	1.59605
ENSPSIG00000001953	2.55837	1.31473	1.58227	3.19563	5.74519	3.21778	0.020365	1.23413	ENSPSIG00000002027	7.64207	12.7809	0.294871	0.493253	6.11522	0.358986	0.51065	-0.761406	ENSPSIG00000001992	1.41508	2.10911	1.93172	1.79751	1.43948	1.17502	0.735791	0.142523
ENSPSIG00000001956	19.1309	32.9722	30.4525	31.3326	26.5099	28.8396	0.459772	0.278001	ENSPSIG00000002028	30.8564	31.1299	24.9376	51.5086	34.6408	25.0366	0.170627	0.567907	ENSPSIG00000001993	2.16599	2.42969	2.18098	2.25841	7.32179	8.82049	0.00388219	1.80005
ENSPSIG00000001961	130.869	146.72	167.347	66.1386	66.2755	63.7735	2.81769e-11	-0.955296	ENSPSIG00000002029	19.1586	22.804	18.9437	23.8215	18.5307	20.9255	0.276752	0.293705	ENSPSIG00000001994	491.07	0.092731	28.8378	3.54062	3.55819	0.10507	0.0467385	-2.82001
ENSPSIG00000001964	0.779797	0.479157	0.799643	0.373795	0.313194	0.36226	0.229775	-0.667998	ENSPSIG00000002047	4.68777	4.5036	1.27694	6.61475	4.75122	6.01159	0.161481	0.872013	ENSPSIG00000002009	5.15735	4.80215	3.37057	1.78588	1.80562	2.56797	0.147295	-0.638969
ENSPSIG00000001968	6.38423	7.76228	6.55832	7.69484	6.13021	6.884	0.322881	0.214928	ENSPSIG00000002057	5.19513	4.5158	5.06179	3.00407	3.32637	2.98862	0.282233	-0.405771	ENSPSIG00000002017	7.06831	8.02413	7.55429	4.06986	3.03076	3.76329	0.0172837	-0.602324
ENSPSIG00000001975	0.517651	0.202721	0.255274	0.09577	0.096696	0.291727	0.469883	-0.614005	ENSPSIG00000002075	11.0848	11.0673	10.8949	5.29647	8.22078	7.72908	0.198433	-0.411763	ENSPSIG00000002025	45.5834	54.541	41.9541	191.511	181.771	121.645	1.87869e-18	2.22578
ENSPSIG00000001981	5.47318	5.51377	6.02255	3.74129	3.69931	3.77914	0.0339673	-0.377942	ENSPSIG00000002076	6.13009	5.38226	3.14252	2.11895	4.06712	2.95698	0.500963	-0.406041	ENSPSIG00000002027	10.4271	10.0406	8.13754	0.493253	6.11522	0.358986	0.206446	-1.34379
ENSPSIG00000001990	1.31971	0.192957	0.169516	3.78933	4.39526	2.85583	0.00141204	2.25998	ENSPSIG00000002077	5.50021	5.25939	4.40815	6.1998	4.53066	3.39192	0.511701	0.261697	ENSPSIG00000002028	24.2554	33.3293	26.6653	51.5086	34.6408	25.0366	0.0241334	0.830041
ENSPSIG00000001991	20.0902	30.3878	31.7388	47.8734	69.1335	63.2246	0.00037809	1.28579	ENSPSIG00000002079	7.55452	7.77692	9.15172	12.6421	8.03638	7.83813	0.24836	0.44747	ENSPSIG00000002029	20.9609	18.3976	20.432	23.8215	18.5307	20.9255	0.0111081	0.529944
ENSPSIG00000001992	1.41508	2.10911	1.93172	1.91231	1.69404	1.87629	0.456484	0.221508	ENSPSIG00000002082	0.930291	0.973708	0.305235	1.65128	0.643229	0.306208	0.228406	0.896124	ENSPSIG00000002047	4.21841	3.11901	4.30867	6.61475	4.75122	6.01159	0.000222316	1.01715
ENSPSIG00000001993	2.16599	2.42969	2.18098	5.95282	4.00845	4.03125	0.0001363	1.2175	ENSPSIG00000002083	12.9315	13.0073	15.2254	9.78005	7.94704	5.05673	0.0606263	-0.682075	ENSPSIG00000002057	6.66973	7.20398	6.02846	3.00407	3.32637	2.98862	0.056887	-0.628323
ENSPSIG00000001994	491.07	0.092731	28.8378	0.229429	39.2713	39.7273	0.462924	-0.725488	ENSPSIG00000002084	4.48981	6.65199	6.06385	16.1218	8.9258	5.28804	0.0995084	0.957632	ENSPSIG00000002075	18.1816	13.2025	13.7507	5.29647	8.22078	7.72908	0.0615819	-0.634922
ENSPSIG00000002009	5.15735	4.80215	3.37057	2.47809	2.47646	1.90255	0.0382931	-0.7085	ENSPSIG00000002090	12.0472	17.0523	13.538	8.09566	7.72312	7.34315	0.00846626	-0.571254	ENSPSIG00000002076	4.82	7.74898	4.49351	2.11895	4.06712	2.95698	0.445107	-0.410104
ENSPSIG00000002017	7.06831	8.02413	7.55429	4.14869	3.82268	3.90144	2.56027e-05	-0.705201	ENSPSIG00000002092	5.71634	6.06822	7.0803	3.50902	3.96239	3.979	0.0339099	-0.47366	ENSPSIG00000002077	6.59061	6.93745	10.322	6.1998	4.53066	3.39192	0.519741	-0.236473
ENSPSIG00000002025	45.5834	54.541	41.9541	71.6625	66.7098	62.6949	1.09777e-05	0.712364	ENSPSIG00000002093	211.593	250.088	238.12	284.037	589.238	192.76	0.00428007	0.504175	ENSPSIG00000002079	6.07427	7.62667	9.38152	12.6421	8.03638	7.83813	0.0496935	0.739682
ENSPSIG00000002027	10.4271	10.0406	8.13754	12.7809	7.64207	0.294871	0.861462	-0.186425	ENSPSIG00000002094	0.327682	0.310557	0.233532	5.52783	7.23827	6.93663	1.7234e-40	4.40858	ENSPSIG00000002082	2.30469	2.00491	2.75997	1.65128	0.643229	0.306208	0.340208	-0.690625
ENSPSIG00000002028	24.2554	33.3293	26.6653	31.1299	30.8564	24.9376	0.281624	0.260285	ENSPSIG00000002096	5.95435	6.99341	8.72044	11.7818	12.909	3.34978	0.391585	0.575407	ENSPSIG00000002083	18.7674	20.0533	21.9266	9.78005	7.94704	5.05673	0.00154589	-1.00296
ENSPSIG00000002029	20.9609	18.3976	20.432	22.804	19.1586	18.9437	0.189374	0.24214	ENSPSIG00000002097	1.42373	0.648419	0.916167	32.1594	36.9096	153.139	1.95653e-19	5.36077	ENSPSIG00000002084	5.10105	4.50928	5.90559	16.1218	8.9258	5.28804	0.0107019	1.35225
ENSPSIG00000002047	4.21841	3.11901	4.30867	4.5036	4.68777	1.27694	0.929727	0.061273	ENSPSIG00000002098	0.673395	1.22341	0.879084	13.1451	8.21736	15.6041	8.18052e-25	3.7709	ENSPSIG00000002090	10.7592	15.2153	16.5954	8.09566	7.72312	7.34315	0.062103	-0.365477
ENSPSIG00000002057	6.66973	7.20398	6.02846	4.5158	5.19513	5.06179	0.52212	-0.204323	ENSPSIG00000002099	1.22611	1.4641	1.84934	9.06167	1.36704	2.83675	0.0261481	1.79104	ENSPSIG00000002092	8.4221	7.16676	8.80834	3.50902	3.96239	3.979	0.00247593	-0.635016
ENSPSIG00000002075	18.1816	13.2025	13.7507	11.0673	11.0848	10.8949	0.37165	-0.212208	ENSPSIG00000002100	31.9924	40.175	32.9242	45.4747	25.8338	14.2431	0.988956	-0.011373	ENSPSIG00000002093	315.184	237.749	193.74	284.037	589.238	192.76	0.00710445	0.534721
ENSPSIG00000002076	4.82	7.74898	4.49351	5.38226	6.13009	3.14252	0.972732	0.0177977	ENSPSIG00000002101	0.871134	0.347487	0.351652	0.971175	0.435839	0.429294	0.613755	0.452327	ENSPSIG00000002094	0	0	0	5.52783	7.23827	6.93663	1.64048e-29	9.77865
ENSPSIG00000002077	6.59061	6.93745	10.322	5.25939	5.50021	4.40815	0.00210998	-0.493582	ENSPSIG00000002102	572.333	787.798	593.087	1118.72	623.524	552.659	0.31649	0.450732	ENSPSIG00000002096	11.1889	11.2874	10.756	11.7818	12.909	3.34978	0.698603	0.258801
ENSPSIG00000002079	6.07427	7.62667	9.38152	7.77692	7.55452	9.15172	0.340932	0.293986	ENSPSIG00000002104	10.6921	9.02129	12.3915	7.15949	6.78876	4.9042	0.0584006	-0.588898	ENSPSIG00000002097	0	0	0	32.1594	36.9096	153.139	2.08723e-34	10.9881
ENSPSIG00000002082	2.30469	2.00491	2.75997	0.973708	0.930291	0.305235	0.000767746	-1.61714	ENSPSIG00000002105	53.2353	51.0006	50.8215	41.4427	40.7673	44.5121	0.41973	-0.129923	ENSPSIG00000002098	0.030406	0.020278	0.036485	13.1451	8.21736	15.6041	2.45156e-55	8.60631
ENSPSIG00000002083	18.7674	20.0533	21.9266	13.0073	12.9315	15.2254	0.0162135	-0.296917	ENSPSIG00000002107	3.20725	2.10668	1.92325	2.91883	2.28544	2.30609	0.0125381	0.635426	ENSPSIG00000002099	1.21899	0.882487	0.981079	9.06167	1.36704	2.83675	0.00693411	2.25703
ENSPSIG00000002084	5.10105	4.50928	5.90559	6.65199	4.48981	6.06385	0.341287	0.352619	ENSPSIG00000002108	4.54139	3.93441	4.68971	3.81803	2.47717	3.42703	0.656542	-0.169575	ENSPSIG00000002100	46.626	49.2652	51.5507	45.4747	25.8338	14.2431	0.61569	-0.298861
ENSPSIG00000002090	10.7592	15.2153	16.5954	17.0523	12.0472	13.538	0.225031	0.218193	ENSPSIG00000002109	0.313937	0.889658	0.2777	0.450372	0.384435	0.286104	0.633266	0.337109	ENSPSIG00000002101	3.71402	6.3149	3.95729	0.971175	0.435839	0.429294	2.66905e-05	-2.33864
ENSPSIG00000002092	8.4221	7.16676	8.80834	6.06822	5.71634	7.0803	0.489217	-0.148511	ENSPSIG00000002110	611.155	684.521	737.1	981.523	997.693	760.315	0.00141215	0.664329	ENSPSIG00000002102	747.034	788.781	764.523	1118.72	623.524	552.659	0.243344	0.433776
ENSPSIG00000002093	315.184	237.749	193.74	250.088	211.593	238.12	0.852803	0.0366503	ENSPSIG00000002111	2.0753	2.31891	1.71326	0.878379	1.89146	1.47731	0.699267	-0.235853	ENSPSIG00000002104	22.4671	22.1377	21.1553	7.15949	6.78876	4.9042	1.78353e-11	-1.49091
ENSPSIG00000002096	11.1889	11.2874	10.756	6.99341	5.95435	8.72044	0.177466	-0.352242	ENSPSIG00000002112	6.16784	5.73041	3.84504	3.14891	3.97695	4.43118	0.302671	-0.266281	ENSPSIG00000002105	39.666	40.8095	34.4424	41.4427	40.7673	44.5121	0.0235888	0.488126
ENSPSIG00000002098	0.030406	0.020278	0.036485	1.22341	0.673395	0.879084	3.92024e-15	4.36967	ENSPSIG00000002113	1.31212	0.666137	0.709355	4.42893	4.14561	4.53502	3.47075e-07	2.28809	ENSPSIG00000002107	3.66529	3.52847	2.48602	2.91883	2.28544	2.30609	0.513725	0.205809
ENSPSIG00000002099	1.21899	0.882487	0.981079	1.4641	1.22611	1.84934	0.760804	0.194832	ENSPSIG00000002114	3.30747	5.93217	6.26359	4.12429	4.71553	3.45468	0.98347	0.0105659	ENSPSIG00000002108	8.45582	8.245	9.41168	3.81803	2.47717	3.42703	0.000119013	-0.955559
ENSPSIG00000002100	46.626	49.2652	51.5507	40.175	31.9924	32.9242	0.0834694	-0.280123	ENSPSIG00000002116	3.22265	3.68199	3.90467	3.31847	3.34836	3.69967	0.418942	0.205255	ENSPSIG00000002109	0.851358	1.32135	0.584806	0.450372	0.384435	0.286104	0.285967	-0.602039
ENSPSIG00000002101	3.71402	6.3149	3.95729	0.347487	0.871134	0.351652	6.90316e-17	-2.83683	ENSPSIG00000002117	8.39027	8.28841	9.17846	11.3826	10.067	15.9881	0.0111813	0.761728	ENSPSIG00000002110	619.342	622.075	610.869	981.523	997.693	760.315	2.97407e-09	1.0105
ENSPSIG00000002102	747.034	788.781	764.523	787.798	572.333	593.087	0.940791	-0.0186614	ENSPSIG00000002118	4.27919	3.86914	4.51343	0.813814	0.392356	1.76431	0.0378662	-1.44592	ENSPSIG00000002111	0.572877	0.892248	0.484062	0.878379	1.89146	1.47731	0.00910427	1.42831
ENSPSIG00000002104	22.4671	22.1377	21.1553	9.02129	10.6921	12.3915	5.07939e-08	-0.879004	ENSPSIG00000002119	1.32069	1.50503	2.35095	0.288527	0.297026	0.08093	0.000207875	-2.15941	ENSPSIG00000002112	5.85005	7.54364	11.8384	3.14891	3.97695	4.43118	0.0130144	-0.5451
ENSPSIG00000002105	39.666	40.8095	34.4424	51.0006	53.2353	50.8215	0.000109639	0.624508	ENSPSIG00000002121	6.00772	5.38493	6.00356	4.03146	4.35443	3.45207	0.0547646	-0.439038	ENSPSIG00000002113	0	0	0	4.42893	4.14561	4.53502	4.45185e-19	8.28738
ENSPSIG00000002107	3.66529	3.52847	2.48602	2.10668	3.20725	1.92325	0.0787996	-0.422374	ENSPSIG00000002122	9.39557	17.6889	18.1214	12.9759	14.2219	15.1196	0.740817	0.186298	ENSPSIG00000002114	12.5479	12.0519	9.29206	4.12429	4.71553	3.45468	1.48656e-06	-1.53012
ENSPSIG00000002108	8.45582	8.245	9.41168	3.93441	4.54139	4.68971	9.4279e-07	-0.773117	ENSPSIG00000002123	85.8744	77.9337	102.345	29.6148	23.5518	42.9679	0.000791662	-1.13127	ENSPSIG00000002116	2.58457	3.24314	3.96985	3.31847	3.34836	3.69967	0.0673689	0.51525
ENSPSIG00000002109	0.851358	1.32135	0.584806	0.889658	0.313937	0.2777	0.0572339	-0.913814	ENSPSIG00000002124	12.7276	14.6502	13.9035	16.331	15.305	8.02074	0.821295	0.11518	ENSPSIG00000002117	3.36031	3.4186	3.04708	11.3826	10.067	15.9881	3.87619e-18	2.35903
ENSPSIG00000002110	619.342	622.075	610.869	684.521	611.155	737.1	0.00263644	0.349934	ENSPSIG00000002126	18.7641	12.3507	15.2893	11.4677	10.5198	12.2751	0.164084	-0.327107	ENSPSIG00000002118	0.940606	0.761074	0.922196	0.813814	0.392356	1.76431	0.514954	0.623106
ENSPSIG00000002111	0.572877	0.892248	0.484062	2.31891	2.0753	1.71326	1.40043e-05	1.65322	ENSPSIG00000002127	10.0686	10.9252	12.0585	33.2613	15.0252	14.0201	0.0183753	1.10336	ENSPSIG00000002119	7.76313	5.18106	2.35476	0.288527	0.297026	0.08093	6.6527e-08	-3.40816
ENSPSIG00000002112	5.85005	7.54364	11.8384	5.73041	6.16784	3.84504	0.0663284	-0.268786	ENSPSIG00000002128	44.1778	35.6707	39.5272	37.2962	34.3581	49.6433	0.474467	0.18856	ENSPSIG00000002120	0	0.512755	0.247024	0.252779	0.440809	0.756145	0.451615	1.04501
ENSPSIG00000002114	12.5479	12.0519	9.29206	5.93217	3.30747	6.26359	5.59098e-14	-1.52737	ENSPSIG00000002129	0.50682	0.502373	0.509037	0.43177	0.723131	0.757792	0.230686	0.606599	ENSPSIG00000002121	8.35019	8.52595	8.11039	4.03146	4.35443	3.45207	2.86362e-08	-0.861181
ENSPSIG00000002116	2.58457	3.24314	3.96985	3.68199	3.22265	3.90467	0.229086	0.314919	ENSPSIG00000002130	21.8787	23.4244	21.6486	15.9047	14.1877	24.4157	0.93013	-0.0454541	ENSPSIG00000002122	19.6879	23.7052	19.1683	12.9759	14.2219	15.1196	0.635694	-0.138971
ENSPSIG00000002117	3.36031	3.4186	3.04708	8.28841	8.39027	9.17846	4.12341e-36	1.60239	ENSPSIG00000002131	1.81382	1.42825	2.65487	0.453095	0.761174	2.10321	0.700934	-0.333207	ENSPSIG00000002123	163.511	144.432	148.028	29.6148	23.5518	42.9679	6.12444e-09	-1.73649
ENSPSIG00000002118	0.940606	0.761074	0.922196	3.86914	4.27919	4.51343	3.67872e-10	2.27562	ENSPSIG00000002132	4.75712	6.28649	4.47362	3.39194	4.29135	4.72969	0.804313	-0.100206	ENSPSIG00000002124	9.17897	11.7946	13.3111	16.331	15.305	8.02074	0.0885776	0.691973
ENSPSIG00000002119	7.76313	5.18106	2.35476	1.50503	1.32069	2.35095	0.0313982	-1.06839	ENSPSIG00000002133	12.6668	13.8788	11.9634	9.07924	8.38944	9.31373	0.130598	-0.258663	ENSPSIG00000002126	20.5788	20.7403	21.1664	11.4677	10.5198	12.2751	0.0114701	-0.578845
ENSPSIG00000002121	8.35019	8.52595	8.11039	5.38493	6.00772	6.00356	0.00719036	-0.407938	ENSPSIG00000002136	2.38639	1.98974	1.94019	2.61076	2.08339	2.06706	0.315968	0.332946	ENSPSIG00000002127	34.6433	40.6652	38.4408	33.2613	15.0252	14.0201	0.398802	-0.410414
ENSPSIG00000002122	19.6879	23.7052	19.1683	17.6889	9.39557	18.1214	0.443764	-0.315392	ENSPSIG00000002137	15.4848	14.6117	14.564	9.90524	9.63894	12.0109	0.105081	-0.369018	ENSPSIG00000002128	30.336	34.1321	39.6147	37.2962	34.3581	49.6433	0.00455953	0.59582
ENSPSIG00000002123	163.511	144.432	148.028	77.9337	85.8744	102.345	0.000433819	-0.571908	ENSPSIG00000002138	20.2475	20.052	22.5654	33.4025	25.938	12.9595	0.265819	0.52864	ENSPSIG00000002129	0.574468	0.777869	0.567053	0.43177	0.723131	0.757792	0.433936	0.436483
ENSPSIG00000002124	9.17897	11.7946	13.3111	14.6502	12.7276	13.9035	0.00987991	0.586495	ENSPSIG00000002139	18.0039	20.0518	20.646	42.3027	38.109	26.397	0.000217119	0.981589	ENSPSIG00000002130	18.8555	23.8005	23.2826	15.9047	14.1877	24.4157	0.663402	0.18313
ENSPSIG00000002126	20.5788	20.7403	21.1664	12.3507	18.7641	15.2893	0.169082	-0.240168	ENSPSIG00000002140	5.5363	5.99908	4.96997	8.39903	5.24267	5.82389	0.103205	0.281748	ENSPSIG00000002131	4.03221	2.54477	3.35199	0.453095	0.761174	2.10321	0.238637	-0.815532
ENSPSIG00000002127	34.6433	40.6652	38.4408	10.9252	10.0686	12.0585	3.50754e-20	-1.5684	ENSPSIG00000002142	2.07694	2.02341	2.66154	2.26008	1.9364	0.689078	0.785418	-0.200145	ENSPSIG00000002132	5.3945	4.98761	4.37339	3.39194	4.29135	4.72969	0.787387	0.0834165
ENSPSIG00000002128	30.336	34.1321	39.6147	35.6707	44.1778	39.5272	0.000251164	0.414404	ENSPSIG00000002143	0.567331	0.432967	0.671971	1.89084	0.566781	0.536224	0.181247	0.986269	ENSPSIG00000002133	22.0056	17.1663	18.9079	9.07924	8.38944	9.31373	5.69223e-05	-0.652755
ENSPSIG00000002129	0.574468	0.777869	0.567053	0.502373	0.50682	0.509037	0.700845	-0.180718	ENSPSIG00000002144	7.17418	6.85694	7.32822	4.0626	3.31769	5.55613	0.25139	-0.456469	ENSPSIG00000002136	2.18375	2.00215	1.99524	2.61076	2.08339	2.06706	0.0250244	0.577766
ENSPSIG00000002130	18.8555	23.8005	23.2826	23.4244	21.8787	21.6486	0.193217	0.238058	ENSPSIG00000002145	7.87225	10.4583	7.45007	8.33524	8.7252	10.9334	0.339317	0.356408	ENSPSIG00000002137	16.7392	18.5579	17.0135	9.90524	9.63894	12.0109	0.336211	-0.258082
ENSPSIG00000002131	4.03221	2.54477	3.35199	1.42825	1.81382	2.65487	0.271691	-0.451788	ENSPSIG00000002146	5.15847	5.39868	4.92964	3.76523	3.15236	5.39035	0.815888	-0.114149	ENSPSIG00000002138	11.7376	11.4577	11.2441	33.4025	25.938	12.9595	4.33541e-05	1.57721
ENSPSIG00000002132	5.3945	4.98761	4.37339	6.28649	4.75712	4.47362	0.414232	0.191742	ENSPSIG00000002147	3.69024	2.74126	3.27096	3.90018	2.89526	1.48598	0.960174	-0.0377358	ENSPSIG00000002139	18.5482	19.5676	21.0579	42.3027	38.109	26.397	7.16206e-06	1.11977
ENSPSIG00000002133	22.0056	17.1663	18.9079	13.8788	12.6668	11.9634	0.00473145	-0.383394	ENSPSIG00000002148	2.8232	2.14113	3.12492	1.31124	1.47648	1.64635	0.0978936	-0.597106	ENSPSIG00000002140	9.00149	5.5888	5.53265	8.39903	5.24267	5.82389	0.0472652	0.38502
ENSPSIG00000002136	2.18375	2.00215	1.99524	1.98974	2.38639	1.94019	0.346261	0.247809	ENSPSIG00000002150	5.00301	5.83531	4.35144	4.3269	8.52304	7.17202	0.128713	0.608632	ENSPSIG00000002142	2.29668	2.36536	2.03726	2.26008	1.9364	0.689078	0.978256	-0.0191573
ENSPSIG00000002137	16.7392	18.5579	17.0135	14.6117	15.4848	14.564	0.569945	0.11988	ENSPSIG00000002151	14.2752	11.3124	12.6657	25.5624	22.2493	15.5523	0.001713	0.926784	ENSPSIG00000002143	1.02111	1.27762	0.535909	1.89084	0.566781	0.536224	0.61194	0.439629
ENSPSIG00000002138	11.7376	11.4577	11.2441	20.052	20.2475	22.5654	2.75158e-18	1.06023	ENSPSIG00000002152	11.9543	11.7286	11.4692	16.2462	13.7196	15.6215	0.0924755	0.522015	ENSPSIG00000002144	10.9476	8.73234	10.6805	4.0626	3.31769	5.55613	0.0361778	-0.757804
ENSPSIG00000002139	18.5482	19.5676	21.0579	20.0518	18.0039	20.646	0.448812	0.135599	ENSPSIG00000002153	2.10338	0.367883	3.96802	0.535039	7.89628	0.850575	0.530757	0.690509	ENSPSIG00000002145	11.9164	7.99681	7.11052	8.33524	8.7252	10.9334	0.143231	0.513492
ENSPSIG00000002140	9.00149	5.5888	5.53265	5.99908	5.5363	4.96997	0.571352	0.111024	ENSPSIG00000002155	21.2571	9.66514	7.39557	2.82747	10.755	10.196	0.646127	-0.390859	ENSPSIG00000002146	6.94175	6.0703	7.73128	3.76523	3.15236	5.39035	0.449004	-0.298456
ENSPSIG00000002142	2.29668	2.36536	2.03726	2.02341	2.07694	2.66154	0.398814	0.20861	ENSPSIG00000002156	11.3892	99.4973	85.2805	3.41834	7.78706	4.9516	8.46141e-05	-2.55014	ENSPSIG00000002147	3.53103	4.81703	4.39578	3.90018	2.89526	1.48598	0.750894	-0.183381
ENSPSIG00000002143	1.02111	1.27762	0.535909	0.432967	0.567331	0.671971	0.23836	-0.61507	ENSPSIG00000002157	62.754	55.2307	58.4233	38.8565	41.3184	54.3114	0.645609	-0.163766	ENSPSIG00000002148	2.85064	2.26888	3.07322	1.31124	1.47648	1.64635	0.248986	-0.393927
ENSPSIG00000002144	10.9476	8.73234	10.6805	6.85694	7.17418	7.32822	0.191638	-0.285103	ENSPSIG00000002158	3.35688	4.38995	3.05066	3.95905	3.61824	2.62612	0.742301	0.169076	ENSPSIG00000002150	7.17333	5.16997	4.91718	4.3269	8.52304	7.17202	0.104797	0.601234
ENSPSIG00000002145	11.9164	7.99681	7.11052	10.4583	7.87225	7.45007	0.571028	0.157891	ENSPSIG00000002159	3.78801	4.55184	3.75329	7.13442	3.26958	2.73384	0.657257	-0.25904	ENSPSIG00000002151	3.90587	4.12517	2.94994	25.5624	22.2493	15.5523	3.59671e-28	2.97197
ENSPSIG00000002146	6.94175	6.0703	7.73128	5.39868	5.15847	4.92964	0.416261	-0.175075	ENSPSIG00000002160	2.60109	2.91314	2.71217	2.03403	2.69097	1.40704	0.748793	-0.192714	ENSPSIG00000002152	17.0465	16.3929	19.4007	16.2462	13.7196	15.6215	0.526826	0.207653
ENSPSIG00000002147	3.53103	4.81703	4.39578	2.74126	3.69024	3.27096	0.684867	-0.132876	ENSPSIG00000002169	5.53116	4.27157	6.13603	1.48023	5.66643	4.13003	0.531656	-0.377405	ENSPSIG00000002153	0.300686	0.101244	0.483439	0.535039	7.89628	0.850575	0.000378625	3.43482
ENSPSIG00000002148	2.85064	2.26888	3.07322	2.14113	2.8232	3.12492	0.508075	0.221408	ENSPSIG00000002170	3.63194	4.28108	5.46573	2.3057	2.98913	3.09649	0.203252	-0.475735	ENSPSIG00000002155	21.4471	5.38104	17.7924	2.82747	10.755	10.196	0.638171	-0.396048
ENSPSIG00000002150	7.17333	5.16997	4.91718	5.83531	5.00301	4.35144	0.950176	-0.0162749	ENSPSIG00000002171	7.08972	8.81899	7.67202	12.1801	9.47486	8.10257	0.0544877	0.463625	ENSPSIG00000002156	11.5434	97.3473	23.745	3.41834	7.78706	4.9516	0.00435601	-2.07281
ENSPSIG00000002151	3.90587	4.12517	2.94994	11.3124	14.2752	12.6657	5.50647e-31	2.04086	ENSPSIG00000002172	3.75933	3.05547	3.03254	2.14218	3.4845	1.74976	0.918198	-0.0594339	ENSPSIG00000002157	10.1728	10.3801	8.27409	38.8565	41.3184	54.3114	2.9719e-24	2.6279
ENSPSIG00000002152	17.0465	16.3929	19.4007	11.7286	11.9543	11.4692	0.279964	-0.309551	ENSPSIG00000002173	0.471205	0.554369	0.735447	0.991477	0.658629	0.530727	0.352069	0.509442	ENSPSIG00000002158	5.2851	4.98346	3.99816	3.95905	3.61824	2.62612	0.79715	0.121632
ENSPSIG00000002153	0.300686	0.101244	0.483439	0.367883	2.10338	3.96802	0.000476955	2.42144	ENSPSIG00000002174	0.565746	0.517621	0.341232	4.89009	0.948806	0.293237	0.202544	1.05715	ENSPSIG00000002159	5.74934	6.14646	3.96235	7.13442	3.26958	2.73384	0.500007	-0.335845
ENSPSIG00000002155	21.4471	5.38104	17.7924	9.66514	21.2571	7.39557	0.979246	0.026384	ENSPSIG00000002175	6.50294	3.77934	4.94655	1.90047	3.57902	4.19019	0.537485	-0.371709	ENSPSIG00000002160	3.24725	3.40976	2.75495	2.03403	2.69097	1.40704	0.767703	-0.165477
ENSPSIG00000002156	11.5434	97.3473	23.745	99.4973	11.3892	85.2805	0.582363	0.558264	ENSPSIG00000002177	2.07972	2.27126	1.4266	10.9768	10.7908	1.48381	0.00501613	1.87206	ENSPSIG00000002169	4.49181	3.80128	4.68609	1.48023	5.66643	4.13003	0.9788	-0.0179864
ENSPSIG00000002157	10.1728	10.3801	8.27409	55.2307	62.754	58.4233	8.055e-85	2.8074	ENSPSIG00000002178	1.95797	2.07667	1.69599	1.37962	1.49897	1.57227	0.864883	-0.0905836	ENSPSIG00000002170	8.37527	5.97102	7.08139	2.3057	2.98913	3.09649	0.000697473	-0.927998
ENSPSIG00000002158	5.2851	4.98346	3.99816	4.38995	3.35688	3.05066	0.929727	-0.0409798	ENSPSIG00000002179	2.12199	2.41455	2.66566	4.14855	2.35274	1.8736	0.375146	0.433864	ENSPSIG00000002171	7.98741	10.1551	9.25748	12.1801	9.47486	8.10257	0.00191847	0.660743
ENSPSIG00000002159	5.74934	6.14646	3.96235	4.55184	3.78801	3.75329	0.870135	-0.0543657	ENSPSIG00000002181	30.4697	75.4057	44.659	101.488	94.4167	95.8248	0.00564916	1.13764	ENSPSIG00000002172	3.55126	4.63167	3.79125	2.14218	3.4845	1.74976	0.79571	-0.122914
ENSPSIG00000002160	3.24725	3.40976	2.75495	2.91314	2.60109	2.71217	0.912848	0.0435323	ENSPSIG00000002182	0.322798	0.678789	0.555087	0.24486	0.283197	0.177219	0.307342	-0.63278	ENSPSIG00000002173	0.656096	0.458102	0.570709	0.991477	0.658629	0.530727	0.0952402	0.793537
ENSPSIG00000002169	4.49181	3.80128	4.68609	4.27157	5.53116	6.13603	0.0592165	0.386799	ENSPSIG00000002184	7.46646	5.26713	5.54931	7.37382	11.9824	8.56836	0.0250778	0.941149	ENSPSIG00000002174	0.862389	0.414957	0.183902	4.89009	0.948806	0.293237	0.0425062	1.71717
ENSPSIG00000002170	8.37527	5.97102	7.08139	4.28108	3.63194	5.46573	0.154651	-0.426404	ENSPSIG00000002185	1.44916	1.01419	1.47494	0.073491	0.046445	0	2.36983e-08	-3.76474	ENSPSIG00000002175	10.6791	16.6769	15.5314	1.90047	3.57902	4.19019	0.000139982	-1.63196
ENSPSIG00000002171	7.98741	10.1551	9.25748	8.81899	7.08972	7.67202	0.358394	0.200918	ENSPSIG00000002186	12.8774	11.193	12.6568	11.114	11.4586	11.873	0.378379	0.161914	ENSPSIG00000002177	3.30797	3.95298	4.08024	10.9768	10.7908	1.48381	0.0417803	1.43986
ENSPSIG00000002172	3.55126	4.63167	3.79125	3.05547	3.75933	3.03254	0.844517	-0.0542728	ENSPSIG00000002187	22.2348	22.028	22.0472	22.6948	20.5142	18.0711	0.707735	0.0761315	ENSPSIG00000002178	3.61874	2.66074	2.02863	1.37962	1.49897	1.57227	0.407231	-0.405946
ENSPSIG00000002173	0.656096	0.458102	0.570709	0.554369	0.471205	0.735447	0.565768	0.269297	ENSPSIG00000002188	23.3369	26.2014	25.5994	46.9754	48.3148	47.2904	6.47693e-18	1.18008	ENSPSIG00000002179	3.45696	4.08536	3.14623	4.14855	2.35274	1.8736	0.864589	0.0890484
ENSPSIG00000002174	0.862389	0.414957	0.183902	0.517621	0.565746	0.341232	0.366854	0.553161	ENSPSIG00000002190	0.650793	0.658409	0.828232	0.917431	0.624202	0.746828	0.507514	0.326437	ENSPSIG00000002181	16.1768	15.0439	11.9721	101.488	94.4167	95.8248	4.89544e-67	3.1898
ENSPSIG00000002175	10.6791	16.6769	15.5314	3.77934	6.50294	4.94655	2.98002e-05	-1.23163	ENSPSIG00000002191	8.90358	9.40701	9.55533	7.66271	8.0896	8.79639	0.940957	0.0247331	ENSPSIG00000002182	0.921289	1.09829	1.12228	0.24486	0.283197	0.177219	7.59739e-06	-1.64744
ENSPSIG00000002177	3.30797	3.95298	4.08024	2.27126	2.07972	1.4266	0.000607283	-0.648546	ENSPSIG00000002192	1.30285	1.53754	1.12588	2.89873	2.23214	1.58877	0.0095876	0.903439	ENSPSIG00000002184	5.97728	9.66733	12.3351	7.37382	11.9824	8.56836	0.03532	0.81789
ENSPSIG00000002178	3.61874	2.66074	2.02863	2.07667	1.95797	1.69599	0.500084	-0.299627	ENSPSIG00000002194	19.6651	12.5009	28.7482	8.01098	8.05568	5.41283	0.0470772	-0.562547	ENSPSIG00000002185	0.592959	0.792399	0.501403	0.073491	0.046445	0	0.00199397	-2.99961
ENSPSIG00000002179	3.45696	4.08536	3.14623	2.41455	2.12199	2.66566	0.105147	-0.348402	ENSPSIG00000002195	3.69989	2.98373	3.12926	4.25611	4.92267	4.80263	0.00208552	0.76828	ENSPSIG00000002186	12.9581	12.5022	11.5945	11.114	11.4586	11.873	0.00910633	0.403649
ENSPSIG00000002181	16.1768	15.0439	11.9721	75.4057	30.4697	44.659	3.81499e-09	1.9333	ENSPSIG00000002198	7.80152	8.25179	8.23638	11.0157	11.8649	14.6848	1.75007e-05	0.905031	ENSPSIG00000002187	26.6134	22.7258	23.7102	22.6948	20.5142	18.0711	0.0686216	0.29177
ENSPSIG00000002182	0.921289	1.09829	1.12228	0.678789	0.322798	0.555087	0.0172218	-0.929381	ENSPSIG00000002203	6.59169	6.15016	6.00798	7.11005	3.3796	8.23171	0.725485	0.230144	ENSPSIG00000002188	24.1323	19.251	17.0688	46.9754	48.3148	47.2904	4.81043e-18	1.67318
ENSPSIG00000002184	5.97728	9.66733	12.3351	5.26713	7.46646	5.54931	0.499818	-0.147172	ENSPSIG00000002204	0.803276	0.593418	1.14227	0.781541	0.654976	0.744579	0.969946	0.0286452	ENSPSIG00000002190	1.31843	1.1678	1.24729	0.917431	0.624202	0.746828	0.730613	-0.158164
ENSPSIG00000002185	0.592959	0.792399	0.501403	1.01419	1.44916	1.47494	0.00258799	1.20624	ENSPSIG00000002205	1.79631	1.7372	2.25951	2.48296	1.99239	1.91223	0.406483	0.422322	ENSPSIG00000002191	16.7511	14.3595	11.6191	7.66271	8.0896	8.79639	0.57434	-0.20254
ENSPSIG00000002186	12.9581	12.5022	11.5945	11.193	12.8774	12.6568	0.0367641	0.250435	ENSPSIG00000002206	0.275701	0.386125	0.178352	0.56366	0.586978	0.166444	0.364528	0.729605	ENSPSIG00000002192	1.41643	1.69229	1.91426	2.89873	2.23214	1.58877	0.0152631	0.796549
ENSPSIG00000002187	26.6134	22.7258	23.7102	22.028	22.2348	22.0472	0.0546338	0.224967	ENSPSIG00000002207	15.5254	15.7165	16.4266	12.0032	14.7563	15.4254	0.838019	0.0686035	ENSPSIG00000002194	8.02941	8.9177	8.14833	8.01098	8.05568	5.41283	0.336333	0.276748
ENSPSIG00000002188	24.1323	19.251	17.0688	26.2014	23.3369	25.5994	0.00811014	0.498063	ENSPSIG00000002211	21.7561	16.761	15.2577	13.5406	10.2701	12.8723	0.000233072	-0.850318	ENSPSIG00000002195	4.1156	4.43937	4.60738	4.25611	4.92267	4.80263	0.0422483	0.507327
ENSPSIG00000002190	1.31843	1.1678	1.24729	0.658409	0.650793	0.828232	0.163903	-0.476829	ENSPSIG00000002212	2.83762	2.69405	2.90931	3.37879	2.61795	2.56584	0.365244	0.275271	ENSPSIG00000002198	5.80424	6.44881	6.67157	11.0157	11.8649	14.6848	3.39925e-12	1.48881
ENSPSIG00000002191	16.7511	14.3595	11.6191	9.40701	8.90358	9.55533	0.431349	-0.217726	ENSPSIG00000002213	9.21815	6.78403	9.37222	7.95934	11.2031	7.77428	0.466595	0.356288	ENSPSIG00000002203	7.69205	6.70748	5.0373	7.11005	3.3796	8.23171	0.575585	0.323302
ENSPSIG00000002192	1.41643	1.69229	1.91426	1.53754	1.30285	1.12588	0.736443	-0.116224	ENSPSIG00000002215	4.54116	3.90074	3.60401	1.72812	1.03725	1.10407	0.00363523	-1.29731	ENSPSIG00000002204	1.65642	2.10234	1.41785	0.781541	0.654976	0.744579	0.081521	-0.715701
ENSPSIG00000002194	8.02941	8.9177	8.14833	12.5009	19.6651	28.7482	4.28293e-18	0.860738	ENSPSIG00000002216	0.477501	0.566694	0.976322	1.06499	0.102107	0.028023	0.800537	-0.323407	ENSPSIG00000002205	3.40198	2.54622	2.93016	2.48296	1.99239	1.91223	0.868392	-0.0891758
ENSPSIG00000002195	4.1156	4.43937	4.60738	2.98373	3.69989	3.12926	0.300833	-0.259572	ENSPSIG00000002217	11.3782	10.742	10.8158	12.5367	8.9153	9.74162	0.59268	0.1616	ENSPSIG00000002206	0.372191	0.803655	0.465624	0.56366	0.586978	0.166444	0.689605	0.325344
ENSPSIG00000002198	5.80424	6.44881	6.67157	8.25179	7.80152	8.23638	1.4384e-06	0.584683	ENSPSIG00000002219	0.179095	0.16089	0.173996	0.996177	0.281346	0.093158	0.167013	1.22791	ENSPSIG00000002207	15.4706	16.6386	16.1599	12.0032	14.7563	15.4254	0.320111	0.259805
ENSPSIG00000002203	7.69205	6.70748	5.0373	6.15016	6.59169	6.00798	0.771923	0.0953975	ENSPSIG00000002220	0.152039	0.225159	0.096417	3.08387	0.163513	0.012802	0.19994	1.32884	ENSPSIG00000002208	2.17523	1.83211	1.83445	1.15897	0.804544	0.796988	0.342889	-0.599914
ENSPSIG00000002204	1.65642	2.10234	1.41785	0.593418	0.803276	1.14227	0.0839174	-0.713847	ENSPSIG00000002221	17.7054	15.199	11.6159	12.5433	9.57582	18.2989	0.422343	0.278949	ENSPSIG00000002211	14.4378	17.908	17.2219	13.5406	10.2701	12.8723	0.10231	-0.427764
ENSPSIG00000002205	3.40198	2.54622	2.93016	1.7372	1.79631	2.25951	0.138807	-0.509741	ENSPSIG00000002222	86.4186	72.816	83.139	48.8762	60.8696	100.073	0.94614	0.0404557	ENSPSIG00000002212	5.04827	5.36086	5.82713	3.37879	2.61795	2.56584	0.0577742	-0.466341
ENSPSIG00000002206	0.372191	0.803655	0.465624	0.386125	0.275701	0.178352	0.412434	-0.467187	ENSPSIG00000002223	4.41875	3.24385	3.8886	3.90999	3.24032	5.68184	0.363553	0.386094	ENSPSIG00000002213	10.1425	13.4554	10.0993	7.95934	11.2031	7.77428	0.497303	0.271409
ENSPSIG00000002207	15.4706	16.6386	16.1599	15.7165	15.5254	16.4266	0.187738	0.198127	ENSPSIG00000002224	5.69311	4.86223	6.76707	3.06754	2.25359	4.89707	0.489643	-0.390542	ENSPSIG00000002215	3.72378	1.11399	1.56076	1.72812	1.03725	1.10407	0.783994	-0.250696
ENSPSIG00000002208	2.17523	1.83211	1.83445	0.196221	0.843221	0.850332	0.111021	-1.13162	ENSPSIG00000002225	1.32827	1.79163	1.31843	1.89103	1.10846	1.65055	0.669741	0.205477	ENSPSIG00000002217	12.2847	11.3263	12.7318	12.5367	8.9153	9.74162	0.356029	0.228812
ENSPSIG00000002211	14.4378	17.908	17.2219	16.761	21.7561	15.2577	0.020518	0.437507	ENSPSIG00000002226	28.3774	21.5563	36.6323	12.0048	13.632	42.9125	0.93889	-0.070303	ENSPSIG00000002221	11.8932	10.323	15.6769	12.5433	9.57582	18.2989	0.386858	0.262382
ENSPSIG00000002212	5.04827	5.36086	5.82713	2.69405	2.83762	2.90931	6.14695e-06	-0.733686	ENSPSIG00000002227	0.133305	0.130628	0.262055	0.267333	0.062892	0.127275	0.970006	0.0437	ENSPSIG00000002222	73.8609	69.5309	66.7417	48.8762	60.8696	100.073	0.265773	0.452424
ENSPSIG00000002213	10.1425	13.4554	10.0993	6.78403	9.21815	9.37222	0.777956	-0.0892985	ENSPSIG00000002228	5.25864	5.20252	6.86439	18.6952	8.38426	4.69465	0.0623214	0.980814	ENSPSIG00000002223	4.41746	5.81478	5.05972	3.90999	3.24032	5.68184	0.826945	0.0981808
ENSPSIG00000002215	3.72378	1.11399	1.56076	3.90074	4.54116	3.60401	0.0752582	1.01078	ENSPSIG00000002229	2.0962	1.23066	2.03862	0.378321	0.31613	0.773166	0.116402	-0.859721	ENSPSIG00000002224	11.5859	10.4214	12.7233	3.06754	2.25359	4.89707	0.00348648	-1.24664
ENSPSIG00000002216	0.049288	0	0	0.566694	0.477501	0.976322	6.62566e-06	3.49858	ENSPSIG00000002230	15.1502	19.3092	17.8787	18.3787	16.5313	14.4937	0.618551	0.157809	ENSPSIG00000002225	9.31318	7.71471	6.35257	1.89103	1.10846	1.65055	1.25591e-09	-1.76146
ENSPSIG00000002217	12.2847	11.3263	12.7318	10.742	11.3782	10.8158	0.608121	0.0764438	ENSPSIG00000002231	0.815974	0.68384	0.934131	0	0.047789	0.120933	0.00745526	-2.32293	ENSPSIG00000002226	23.1029	21.6132	17.6791	12.0048	13.632	42.9125	0.454235	0.50493
ENSPSIG00000002219	0.035743	0.061788	0.027232	0.16089	0.179095	0.173996	0.00177183	1.85546	ENSPSIG00000002232	38.6475	39.2716	39.5372	17.9857	18.1281	21.86	2.64654e-05	-0.764117	ENSPSIG00000002227	4.64332	6.45147	7.99252	0.267333	0.062892	0.127275	6.76333e-18	-4.56156
ENSPSIG00000002221	11.8932	10.323	15.6769	15.199	17.7054	11.6159	0.951437	-0.0137173	ENSPSIG00000002233	37.896	34.9806	41.4024	22.6402	16.6395	29.4611	0.531821	-0.274924	ENSPSIG00000002228	6.97858	7.53854	5.19861	18.6952	8.38426	4.69465	0.0330899	1.05759
ENSPSIG00000002222	73.8609	69.5309	66.7417	72.816	86.4186	83.139	0.00141204	0.422264	ENSPSIG00000002235	11.3347	4.82438	12.4316	8.05981	14.6313	5.41375	0.0881826	0.561539	ENSPSIG00000002229	0.76985	0.772615	0.895277	0.378321	0.31613	0.773166	0.791213	0.235077
ENSPSIG00000002223	4.41746	5.81478	5.05972	3.24385	4.41875	3.8886	0.235287	-0.289328	ENSPSIG00000002236	3.31875	3.08615	3.55782	2.46805	1.79996	2.21057	0.275307	-0.334368	ENSPSIG00000002230	25.8719	22.3344	22.789	18.3787	16.5313	14.4937	0.791452	-0.071827
ENSPSIG00000002224	11.5859	10.4214	12.7233	4.86223	5.69311	6.76707	5.95506e-05	-0.841214	ENSPSIG00000002238	25.6869	21.9688	34.2391	7.98026	7.95516	17.0257	0.0557211	-0.977785	ENSPSIG00000002232	68.802	64.3649	72.0592	17.9857	18.1281	21.86	6.25597e-14	-1.36102
ENSPSIG00000002225	9.31318	7.71471	6.35257	1.79163	1.32827	1.31843	7.17634e-41	-1.9694	ENSPSIG00000002240	0.287854	0	0.620895	0.176707	0.790988	1.44095	0.63493	0.582712	ENSPSIG00000002233	42.5892	35.1933	36.9414	22.6402	16.6395	29.4611	0.53696	-0.244583
ENSPSIG00000002226	23.1029	21.6132	17.6791	21.5563	28.3774	36.6323	0.0272344	0.600299	ENSPSIG00000002241	13.8885	11.2219	13.5789	10.4098	14.9685	11.544	0.681307	0.13864	ENSPSIG00000002235	7.36844	6.87869	14.2405	8.05981	14.6313	5.41375	0.178233	0.38967
ENSPSIG00000002227	4.64332	6.45147	7.99252	0.130628	0.133305	0.262055	1.3072e-43	-4.60054	ENSPSIG00000002244	1.90286	2.08985	2.79861	3.43884	2.06468	1.42235	0.651528	0.276434	ENSPSIG00000002236	5.34674	5.12714	4.81619	2.46805	1.79996	2.21057	0.00281971	-0.755643
ENSPSIG00000002228	6.97858	7.53854	5.19861	5.20252	5.25864	6.86439	0.871971	0.0444304	ENSPSIG00000002245	3.72437	3.52627	4.61963	2.81184	4.12113	4.13975	0.848065	0.0966194	ENSPSIG00000002238	42.6337	39.3413	40.1656	7.98026	7.95516	17.0257	0.00166263	-1.38057
ENSPSIG00000002229	0.76985	0.772615	0.895277	1.23066	2.0962	2.03862	0.0318953	1.09043	ENSPSIG00000002246	18.9234	21.234	22.4412	20.0277	14.9334	19.7488	0.892952	0.0508379	ENSPSIG00000002239	1.00189	1.02612	0.931554	0	0.171843	0.270848	0.140305	-1.72125
ENSPSIG00000002230	25.8719	22.3344	22.789	19.3092	15.1502	17.8787	0.302089	-0.2204	ENSPSIG00000002247	5.13348	6.38362	4.10464	8.32143	9.82912	8.41183	0.000596687	0.958045	ENSPSIG00000002240	0.594162	1.0207	0.608518	0.176707	0.790988	1.44095	0.999721	-0.000308705
ENSPSIG00000002231	1.78082	0.827057	0.424681	0.68384	0.815974	0.934131	0.919107	-0.0951726	ENSPSIG00000002248	3.12908	1.13768	1.0892	2.15684	1.24557	4.30405	0.461463	0.637038	ENSPSIG00000002241	15.5897	18.5367	15.5992	10.4098	14.9685	11.544	0.971018	0.0116506
ENSPSIG00000002232	68.802	64.3649	72.0592	39.2716	38.6475	39.5372	1.43334e-10	-0.58538	ENSPSIG00000002250	7.36447	5.12165	6.37815	6.32691	4.74536	6.41653	0.81722	0.103385	ENSPSIG00000002244	1.83152	2.3215	2.64353	3.43884	2.06468	1.42235	0.425382	0.412944
ENSPSIG00000002233	42.5892	35.1933	36.9414	34.9806	37.896	41.4024	0.840702	0.0443574	ENSPSIG00000002252	10.6676	11.3378	12.595	8.4107	7.77956	8.5966	0.256231	-0.237127	ENSPSIG00000002245	5.38285	5.64677	6.83471	2.81184	4.12113	4.13975	0.523994	-0.244317
ENSPSIG00000002235	7.36844	6.87869	14.2405	4.82438	11.3347	12.4316	0.456484	-0.171061	ENSPSIG00000002253	106.432	107.026	86.1317	28.2628	19.1768	16.5508	1.64211e-12	-1.99566	ENSPSIG00000002246	33.8477	33.0686	32.604	20.0277	14.9334	19.7488	0.081835	-0.406825
ENSPSIG00000002236	5.34674	5.12714	4.81619	3.08615	3.31875	3.55782	0.0157314	-0.406908	ENSPSIG00000002254	8.53223	7.76091	8.06921	3.24495	4.10181	3.85594	0.396598	-0.474536	ENSPSIG00000002247	3.72286	6.17108	6.71255	8.32143	9.82912	8.41183	0.000915828	1.09298
ENSPSIG00000002238	42.6337	39.3413	40.1656	21.9688	25.6869	34.2391	0.181431	-0.350938	ENSPSIG00000002255	49.6753	30.041	42.33	73.0856	32.3803	27.2419	0.609052	0.341012	ENSPSIG00000002248	2.9367	1.61804	1.17785	2.15684	1.24557	4.30405	0.283549	0.829346
ENSPSIG00000002239	1.00189	1.02612	0.931554	0.797737	0.72778	1.18554	0.904929	0.0855809	ENSPSIG00000002256	9.8328	11.2754	9.76384	7.6166	8.06797	14.0316	0.633169	0.228437	ENSPSIG00000002250	7.56145	8.27017	8.16048	6.32691	4.74536	6.41653	0.707569	0.109041
ENSPSIG00000002240	0.594162	1.0207	0.608518	0	0.287854	0.620895	0.529851	-0.669063	ENSPSIG00000002258	19.9172	18.9868	17.9311	6.85492	9.33258	17.887	0.380422	-0.473408	ENSPSIG00000002251	2.46281	2.83384	2.2271	0.177436	0	0.315767	0.00306087	-2.94983
ENSPSIG00000002241	15.5897	18.5367	15.5992	11.2219	13.8885	13.5789	0.543934	-0.120608	ENSPSIG00000002259	5.96923	6.28367	5.90927	9.45933	11.8401	7.02663	1.88192e-05	0.910223	ENSPSIG00000002252	18.1354	16.411	17.0871	8.4107	7.77956	8.5966	0.000110051	-0.609608
ENSPSIG00000002244	1.83152	2.3215	2.64353	2.08985	1.90286	2.79861	0.731582	0.136884	ENSPSIG00000002260	1.91298	2.98291	3.16828	4.08388	4.51624	3.38991	0.325149	0.459455	ENSPSIG00000002253	129.591	112.351	129.644	28.2628	19.1768	16.5508	4.51286e-14	-2.01145
ENSPSIG00000002245	5.38285	5.64677	6.83471	3.52627	3.72437	4.61963	0.203102	-0.335451	ENSPSIG00000002261	13.559	13.1624	6.85972	9.72811	13.5377	3.77206	0.912579	0.091596	ENSPSIG00000002254	13.5233	10.245	5.83906	3.24495	4.10181	3.85594	0.0394503	-0.983826
ENSPSIG00000002246	33.8477	33.0686	32.604	21.234	18.9234	22.4412	0.000779659	-0.44907	ENSPSIG00000002263	0.32335	0.368279	0.775696	0.384756	0.094009	0.082893	0.155991	-1.11746	ENSPSIG00000002255	53.3603	52.8419	42.7398	73.0856	32.3803	27.2419	0.639142	0.266513
ENSPSIG00000002247	3.72286	6.17108	6.71255	6.38362	5.13348	4.10464	0.767159	0.129296	ENSPSIG00000002264	4.39868	5.16379	4.9056	5.37796	5.06058	5.73734	0.151023	0.390405	ENSPSIG00000002256	15.0459	12.0554	11.5075	7.6166	8.06797	14.0316	0.852754	0.0915914
ENSPSIG00000002248	2.9367	1.61804	1.17785	1.13768	3.12908	1.0892	0.896887	0.111016	ENSPSIG00000002265	19.6262	18.8536	22.6789	13.4176	12.5552	11.7879	0.373759	-0.317676	ENSPSIG00000002257	0.502161	0.334489	0.459748	0.338897	0.066732	0.220766	0.581271	-0.524731
ENSPSIG00000002250	7.56145	8.27017	8.16048	5.12165	7.36447	6.37815	0.969968	0.0131294	ENSPSIG00000002266	216.162	154.015	110.307	55.6777	116.682	134.647	0.00170535	-0.526671	ENSPSIG00000002258	15.641	12.4047	15.1806	6.85492	9.33258	17.887	0.8988	0.0779822
ENSPSIG00000002251	2.46281	2.83384	2.2271	0.113868	0.847561	0.554225	0.0216381	-1.66743	ENSPSIG00000002268	0.463069	0.354436	0.300589	0.699669	0.066982	0.100306	0.944896	-0.0931393	ENSPSIG00000002259	5.08113	5.98776	5.89525	9.45933	11.8401	7.02663	1.52942e-08	1.22343
ENSPSIG00000002252	18.1354	16.411	17.0871	11.3378	10.6676	12.595	0.00743996	-0.360946	ENSPSIG00000002269	56.3654	55.2585	70.5601	26.9714	48.7277	72.9157	0.957361	-0.0390326	ENSPSIG00000002260	5.59882	7.51379	6.07903	4.08388	4.51624	3.38991	0.860882	0.0805965
ENSPSIG00000002253	129.591	112.351	129.644	107.026	106.432	86.1317	0.850638	0.0355601	ENSPSIG00000002271	9.95142	17.8385	10.5631	22.5717	34.3603	34.7821	0.000188917	1.43139	ENSPSIG00000002261	6.93005	11.2393	12.2059	9.72811	13.5377	3.77206	0.336211	0.613673
ENSPSIG00000002254	13.5233	10.245	5.83906	7.76091	8.53223	8.06921	0.0379942	-0.489799	ENSPSIG00000002272	9.31251	9.77724	4.42746	2.65819	9.70642	2.80913	0.735438	-0.310379	ENSPSIG00000002263	1.20865	0.791207	0.514149	0.384756	0.094009	0.082893	0.0104394	-1.85254
ENSPSIG00000002255	53.3603	52.8419	42.7398	30.041	49.6753	42.33	0.839341	-0.0792429	ENSPSIG00000002273	0.713743	0.638165	0.542054	0.999058	0.67822	0.541234	0.647015	0.36245	ENSPSIG00000002264	8.0969	6.37666	7.62533	5.37796	5.06058	5.73734	0.935067	-0.0271677
ENSPSIG00000002256	15.0459	12.0554	11.5075	11.2754	9.8328	9.76384	0.551906	-0.136284	ENSPSIG00000002274	6.51721	6.40672	4.4852	3.71736	3.7344	4.90813	0.657588	-0.230128	ENSPSIG00000002265	37.2761	29.4781	28.3482	13.4176	12.5552	11.7879	0.0105151	-0.719562
ENSPSIG00000002257	0.502161	0.334489	0.459748	0.38921	0.194001	0.160529	0.489489	-0.492118	ENSPSIG00000002277	4.45279	5.62185	5.3627	8.41478	9.75047	4.98025	0.0337785	0.793893	ENSPSIG00000002266	207.942	157.723	197.882	55.6777	116.682	134.647	3.25968e-09	-0.894184
ENSPSIG00000002258	15.641	12.4047	15.1806	18.9868	19.9172	17.9311	0.000224887	0.585666	ENSPSIG00000002278	296.227	233.584	214.805	101.972	120.044	154.483	0.0229194	-0.694678	ENSPSIG00000002267	5.04335	13.5192	0.555596	10.503	0.091549	0.041646	0.867283	-0.298578
ENSPSIG00000002259	5.08113	5.98776	5.89525	6.28367	5.96923	5.90927	0.0273204	0.315273	ENSPSIG00000002279	4.82743	5.14344	5.0072	5.67128	4.79793	4.30916	0.377519	0.212976	ENSPSIG00000002269	6.22737	6.73571	7.87262	26.9714	48.7277	72.9157	1.21401e-13	3.19516
ENSPSIG00000002260	5.59882	7.51379	6.07903	2.98291	1.91298	3.16828	0.274569	-0.376665	ENSPSIG00000002280	4.94744	5.82681	3.56405	3.00169	8.63981	3.66793	0.589474	0.36957	ENSPSIG00000002271	14.2687	11.1751	9.57372	22.5717	34.3603	34.7821	1.44912e-08	1.81742
ENSPSIG00000002261	6.93005	11.2393	12.2059	13.1624	13.559	6.85972	0.329102	0.508492	ENSPSIG00000002281	0	0	0.884049	1.94321	0	0.817985	0.791384	0.246818	ENSPSIG00000002272	4.04348	7.64224	5.94054	2.65819	9.70642	2.80913	0.92961	0.078525
ENSPSIG00000002263	1.20865	0.791207	0.514149	0.368279	0.32335	0.775696	0.355224	-0.564926	ENSPSIG00000002282	1.91952	12.2017	2.89843	0.725476	2.56362	2.20202	0.513517	-0.535814	ENSPSIG00000002273	1.92464	2.06799	1.84848	0.999058	0.67822	0.541234	0.193267	-0.784312
ENSPSIG00000002264	8.0969	6.37666	7.62533	5.16379	4.39868	4.9056	0.065357	-0.410039	ENSPSIG00000002283	30.1011	57.332	47.9047	20.6106	30.4479	81.9411	0.762328	0.162423	ENSPSIG00000002274	9.08313	7.54877	10.345	3.71736	3.7344	4.90813	0.0673905	-0.691361
ENSPSIG00000002265	37.2761	29.4781	28.3482	18.8536	19.6262	22.6789	0.0389102	-0.388078	ENSPSIG00000002284	10.7047	11.5062	4.06881	3.95096	4.96117	1.23011	0.525906	-0.558883	ENSPSIG00000002277	6.58064	7.19674	7.81399	8.41478	9.75047	4.98025	0.127385	0.547474
ENSPSIG00000002266	207.942	157.723	197.882	154.015	216.162	110.307	0.000110474	-0.35643	ENSPSIG00000002285	14.4309	14.475	20.3061	12.3449	9.00081	10.5459	0.03899	-0.424975	ENSPSIG00000002278	1.24234	0.498985	0	101.972	120.044	154.483	3.81612e-06	5.48426
ENSPSIG00000002267	5.04335	13.5192	0.555596	0.094568	0.073586	3.65159	0.361302	-0.938292	ENSPSIG00000002286	43.1266	39.6981	24.1896	4.39877	12.5042	13.2321	0.00552299	-1.37572	ENSPSIG00000002279	3.50178	3.76794	3.88501	5.67128	4.79793	4.30916	1.10551e-05	0.83614
ENSPSIG00000002269	6.22737	6.73571	7.87262	55.2585	56.3654	70.5601	8.29034e-75	3.29232	ENSPSIG00000002288	15.2968	9.11236	14.2863	17.9582	16.9061	17.7072	0.124013	0.308549	ENSPSIG00000002280	3.04826	3.26804	7.15897	3.00169	8.63981	3.66793	0.188164	0.908085
ENSPSIG00000002271	14.2687	11.1751	9.57372	17.8385	9.95142	10.5631	0.389097	0.334143	ENSPSIG00000002289	12.4024	11.6247	11.0297	14.635	14.023	6.9317	0.636063	0.248574	ENSPSIG00000002281	1.43875	0	0	1.94321	0	0.817985	0.802084	0.411231
ENSPSIG00000002272	4.04348	7.64224	5.94054	9.77724	9.31251	4.42746	0.351041	0.426675	ENSPSIG00000002290	1.4384	0.97864	2.16175	1.21635	0.21441	0.13986	0.314314	-0.991479	ENSPSIG00000002282	4.28272	3.11143	10.5438	0.725476	2.56362	2.20202	0.863321	-0.156692
ENSPSIG00000002273	1.92464	2.06799	1.84848	0.638165	0.713743	0.542054	0.000110373	-1.17456	ENSPSIG00000002291	5.28503	4.73125	3.53588	8.30838	7.03016	3.34063	0.293187	0.627874	ENSPSIG00000002283	46.0063	77.0616	44.1669	20.6106	30.4479	81.9411	0.959943	0.0257992
ENSPSIG00000002274	9.08313	7.54877	10.345	6.40672	6.51721	4.4852	0.181709	-0.441375	ENSPSIG00000002293	44.3739	42.2528	49.0068	31.7332	27.0042	35.0609	0.25894	-0.282291	ENSPSIG00000002284	5.54248	9.28485	12.6619	3.95096	4.96117	1.23011	0.313208	-0.758317
ENSPSIG00000002277	6.58064	7.19674	7.81399	5.62185	4.45279	5.3627	0.208449	-0.257953	ENSPSIG00000002295	16.9935	12.1042	11.1609	7.67203	7.11064	8.59638	0.132512	-0.385241	ENSPSIG00000002285	19.2645	20.2816	13.7205	12.3449	9.00081	10.5459	0.240967	-0.265823
ENSPSIG00000002278	1.24234	0.498985	0	233.584	296.227	214.805	0.000594692	2.98101	ENSPSIG00000002296	14.5548	14.4646	6.59255	4.9577	11.4479	5.01986	0.591845	-0.385185	ENSPSIG00000002286	40.3898	63.4027	79.9459	4.39877	12.5042	13.2321	0.000125066	-1.93078
ENSPSIG00000002279	3.50178	3.76794	3.88501	5.14344	4.82743	5.0072	1.16962e-07	0.631575	ENSPSIG00000002297	10.3751	11.4759	12.417	18.0589	14.285	10.5045	0.0120753	0.652616	ENSPSIG00000002288	31.6302	24.8389	25.3318	17.9582	16.9061	17.7072	0.315441	-0.268859
ENSPSIG00000002280	3.04826	3.26804	7.15897	5.82681	4.94744	3.56405	0.283161	0.525389	ENSPSIG00000002299	5.49366	5.38569	5.44094	2.74375	3.27249	2.94843	0.357265	-0.387974	ENSPSIG00000002289	24.0276	23.7996	20.7381	14.635	14.023	6.9317	0.246374	-0.47246
ENSPSIG00000002282	4.28272	3.11143	10.5438	12.2017	1.91952	2.89843	0.261467	0.440938	ENSPSIG00000002300	16.1655	16.2315	8.72651	4.47453	15.7428	7.03784	0.395839	-0.568096	ENSPSIG00000002290	0.91431	0.860805	0.526006	1.21635	0.21441	0.13986	0.98941	-0.0186848
ENSPSIG00000002283	46.0063	77.0616	44.1669	57.332	30.1011	47.9047	0.484018	-0.137118	ENSPSIG00000002302	55.1338	54.4145	59.1606	37.4263	27.3919	52.3126	0.535658	-0.258533	ENSPSIG00000002291	4.98351	5.06459	6.0949	8.30838	7.03016	3.34063	0.308403	0.566317
ENSPSIG00000002284	5.54248	9.28485	12.6619	11.5062	10.7047	4.06881	0.85385	-0.117758	ENSPSIG00000002303	2.02917	2.01875	1.86044	0.859978	1.30066	1.59915	0.490923	-0.344609	ENSPSIG00000002293	49.7297	47.6872	52.817	31.7332	27.0042	35.0609	0.331173	-0.221354
ENSPSIG00000002285	19.2645	20.2816	13.7205	14.475	14.4309	20.3061	0.392171	0.171176	ENSPSIG00000002304	0.843394	0.770224	1.61489	0.660542	0.544861	1.20099	0.615606	-0.210274	ENSPSIG00000002295	18.0374	15.9997	14.36	7.67203	7.11064	8.59638	0.014032	-0.589726
ENSPSIG00000002286	40.3898	63.4027	79.9459	39.6981	43.1266	24.1896	0.169076	-0.492143	ENSPSIG00000002305	5.1744	4.78888	6.58484	6.73355	12.4719	11.1544	0.00334721	1.06751	ENSPSIG00000002296	7.67999	19.3591	24.4473	4.9577	11.4479	5.01986	0.334725	-0.652822
ENSPSIG00000002288	31.6302	24.8389	25.3318	9.11236	15.2968	14.2863	0.0023678	-0.566503	ENSPSIG00000002307	37.2149	35.2336	33.2671	37.807	29.8346	28.7465	0.454627	0.232129	ENSPSIG00000002297	12.371	14.8916	14.9575	18.0589	14.285	10.5045	0.0975822	0.413972
ENSPSIG00000002289	24.0276	23.7996	20.7381	11.6247	12.4024	11.0297	2.45765e-06	-0.724578	ENSPSIG00000002308	2.76805	3.26627	3.88633	8.58105	7.83845	1.39596	0.226777	0.862879	ENSPSIG00000002299	6.57134	3.84772	6.50847	2.74375	3.27249	2.94843	0.4561	-0.380747
ENSPSIG00000002290	0.91431	0.860805	0.526006	0.97864	1.4384	2.16175	0.00796922	1.28424	ENSPSIG00000002309	0.237313	0.671811	0.8343	0.582022	0.127781	0.934875	0.820588	0.256753	ENSPSIG00000002300	10.6615	21.3602	21.7102	4.47453	15.7428	7.03784	0.274143	-0.67189
ENSPSIG00000002291	4.98351	5.06459	6.0949	4.73125	5.28503	3.53588	0.796271	-0.0848912	ENSPSIG00000002311	136.637	181.352	163.001	320.149	262.091	168.807	0.0178093	0.828762	ENSPSIG00000002302	82.6786	72.103	78.0456	37.4263	27.3919	52.3126	0.109471	-0.53899
ENSPSIG00000002293	49.7297	47.6872	52.817	42.2528	44.3739	49.0068	0.654991	0.0724373	ENSPSIG00000002314	23.0848	25.8923	20.9118	10.4531	13.7248	10.5784	0.000852226	-0.83104	ENSPSIG00000002303	3.27467	3.38673	3.16987	0.859978	1.30066	1.59915	0.0538942	-0.783753
ENSPSIG00000002295	18.0374	15.9997	14.36	12.1042	16.9935	11.1609	0.371586	-0.191754	ENSPSIG00000002315	50.6214	29.7983	48.6888	20.9108	21.6331	31.1264	0.0930581	-0.499795	ENSPSIG00000002304	1.98679	1.58501	2.0008	0.660542	0.544861	1.20099	0.0107789	-0.915082
ENSPSIG00000002296	7.67999	19.3591	24.4473	14.4646	14.5548	6.59255	0.70213	-0.236302	ENSPSIG00000002316	4.81222	4.07235	2.90128	1.7979	4.22051	1.86407	0.635902	-0.310972	ENSPSIG00000002305	10.8848	8.29518	9.70242	6.73355	12.4719	11.1544	0.179193	0.510986
ENSPSIG00000002297	12.371	14.8916	14.9575	11.4759	10.3751	12.417	0.0280616	-0.236844	ENSPSIG00000002317	11.9741	9.65971	8.63695	7.74066	9.99876	8.07606	0.821807	0.0584874	ENSPSIG00000002307	44.5234	43.7332	40.1385	37.807	29.8346	28.7465	0.320845	0.246553
ENSPSIG00000002299	6.57134	3.84772	6.50847	5.38569	5.49366	5.44094	0.969166	0.0203654	ENSPSIG00000002319	0.284424	0.059517	0.158493	0.166805	0.011928	0.032277	0.578977	-0.635429	ENSPSIG00000002308	2.20291	3.64208	2.15571	8.58105	7.83845	1.39596	0.0171522	1.56481
ENSPSIG00000002300	10.6615	21.3602	21.7102	16.2315	16.1655	8.72651	0.900135	-0.0649095	ENSPSIG00000002320	1.5245	1.06531	0.530031	0.896105	0.124543	0.152735	0.0390525	-1.3393	ENSPSIG00000002309	0.753053	1.40461	0.063429	0.582022	0.127781	0.934875	0.721633	0.465112
ENSPSIG00000002302	82.6786	72.103	78.0456	54.4145	55.1338	59.1606	0.0445897	-0.268822	ENSPSIG00000002321	2.66285	2.68336	2.39555	2.72947	1.74319	2.57271	0.301481	0.409554	ENSPSIG00000002311	137.615	162.48	146.275	320.149	262.091	168.807	0.000110444	1.16801
ENSPSIG00000002303	3.27467	3.38673	3.16987	2.01875	2.02917	1.86044	0.0317043	-0.425984	ENSPSIG00000002322	0.523354	0.375766	0.787799	0.14414	0.232812	0.212855	0.14167	-1.05583	ENSPSIG00000002314	62.9815	48.8918	50.7303	10.4531	13.7248	10.5784	4.4727e-21	-1.89087
ENSPSIG00000002304	1.98679	1.58501	2.0008	0.770224	0.843394	1.61489	0.0261555	-0.68333	ENSPSIG00000002323	17.2226	16.1965	15.9854	21.4301	15.7468	14.2453	0.343731	0.288464	ENSPSIG00000002315	55.8505	52.5269	60.3713	20.9108	21.6331	31.1264	0.00641684	-0.671546
ENSPSIG00000002305	10.8848	8.29518	9.70242	4.78888	5.1744	6.58484	0.00912804	-0.577453	ENSPSIG00000002327	2.20909	2.44057	2.62179	2.62293	7.25554	1.76546	0.233392	0.874837	ENSPSIG00000002316	2.4367	4.76591	4.93578	1.7979	4.22051	1.86407	0.818671	-0.15981
ENSPSIG00000002307	44.5234	43.7332	40.1385	35.2336	37.2149	33.2671	0.912149	0.0222698	ENSPSIG00000002328	10.7254	11.739	11.5344	7.69158	9.54406	7.70876	0.533872	-0.214106	ENSPSIG00000002317	8.87461	14.5152	7.9844	7.74066	9.99876	8.07606	0.795427	0.111472
ENSPSIG00000002308	2.20291	3.64208	2.15571	3.26627	2.76805	3.88633	0.000613266	0.674307	ENSPSIG00000002329	1.0687	1.17081	1.76888	0.198293	0.120861	0.353504	0.000112964	-2.06135	ENSPSIG00000002318	2.82946	2.79362	1.47217	0.121741	0.123895	0.283098	9.02775e-07	-2.96045
ENSPSIG00000002311	137.615	162.48	146.275	181.352	136.637	163.001	0.0497405	0.332831	ENSPSIG00000002330	48.9935	41.2368	48.0787	19.7849	17.7155	27.4658	0.00581618	-0.819637	ENSPSIG00000002320	2.74026	3.30685	3.14356	0.896105	0.124543	0.152735	3.92687e-06	-2.51423
ENSPSIG00000002314	62.9815	48.8918	50.7303	25.8923	23.0848	20.9118	9.48134e-13	-1.03946	ENSPSIG00000002331	49.3613	52.0954	48.9101	46.4255	52.9314	52.7598	0.0570186	0.325104	ENSPSIG00000002321	3.79379	4.39596	3.92997	2.72947	1.74319	2.57271	0.419358	-0.26797
ENSPSIG00000002315	55.8505	52.5269	60.3713	29.7983	50.6214	48.6888	0.349076	-0.155644	ENSPSIG00000002333	45.6454	55.6298	58.8862	44.8546	39.4059	56.1521	0.898668	0.056887	ENSPSIG00000002323	18.353	17.4934	18.1134	21.4301	15.7468	14.2453	0.141448	0.371298
ENSPSIG00000002316	2.4367	4.76591	4.93578	4.07235	4.81222	2.90128	0.730383	0.16755	ENSPSIG00000002334	13.2871	18.7136	17.2198	6.76691	9.88385	14.0284	0.354682	-0.418276	ENSPSIG00000002327	0.416756	0.625654	0.727275	2.62293	7.25554	1.76546	2.80051e-06	3.15608
ENSPSIG00000002317	8.87461	14.5152	7.9844	9.65971	11.9741	8.63695	0.880879	0.0597554	ENSPSIG00000002337	24.6102	29.1903	22.7711	10.1953	14.9386	10.5532	0.00498619	-0.795049	ENSPSIG00000002328	11.9201	10.4522	9.88536	7.69158	9.54406	7.70876	0.847358	0.0743623
ENSPSIG00000002318	2.82946	2.79362	1.47217	0.351031	0.167483	0.203128	6.82021e-09	-2.6954	ENSPSIG00000002338	7.28797	7.08289	3.06064	2.31961	5.89632	2.88422	0.60363	-0.358649	ENSPSIG00000002329	1.16949	1.20718	1.19865	0.198293	0.120861	0.353504	0.000479401	-1.87526
ENSPSIG00000002320	2.74026	3.30685	3.14356	1.06531	1.5245	0.530031	0.00884252	-1.02653	ENSPSIG00000002339	24.1829	24.8066	20.2999	29.1473	24.4922	20.3442	0.248349	0.305425	ENSPSIG00000002330	33.0799	28.0135	30.2357	19.7849	17.7155	27.4658	0.951613	-0.0240403
ENSPSIG00000002321	3.79379	4.39596	3.92997	2.68336	2.66285	2.39555	0.00329266	-0.67318	ENSPSIG00000002341	0.685457	0.076855	0.957285	0.195202	1.03782	0.516272	0.887369	0.183967	ENSPSIG00000002331	50.2522	45.5724	48.1591	46.4255	52.9314	52.7598	4.52585e-07	0.759011
ENSPSIG00000002322	0.316004	0.364314	0.31616	0.375766	0.523354	0.787799	0.143937	0.859936	ENSPSIG00000002342	3.0682	3.52695	3.80142	0.466005	0.949766	0.812332	4.0752e-08	-1.88202	ENSPSIG00000002333	64.942	59.1188	56.9141	44.8546	39.4059	56.1521	0.801364	0.089025
ENSPSIG00000002323	18.353	17.4934	18.1134	16.1965	17.2226	15.9854	0.488621	0.0908032	ENSPSIG00000002343	0.902988	1.26623	1.63044	1.27161	0.935034	1.35934	0.790819	0.168129	ENSPSIG00000002334	11.9375	11.2156	13.272	6.76691	9.88385	14.0284	0.559167	0.260733
ENSPSIG00000002327	0.416756	0.625654	0.727275	2.44057	2.20909	2.62179	4.09479e-09	2.24576	ENSPSIG00000002346	5.88142	7.11301	5.94437	13.7538	16.341	11.1563	1.75252e-06	1.1624	ENSPSIG00000002336	0.36859	0.522437	0.379409	1.09271	0.270211	0.146357	0.634139	0.525119
ENSPSIG00000002328	11.9201	10.4522	9.88536	11.739	10.7254	11.5344	0.225191	0.298029	ENSPSIG00000002347	3.1525	2.78748	3.50272	4.14665	3.06606	4.80992	0.170014	0.49463	ENSPSIG00000002337	21.3255	24.2919	21.6399	10.1953	14.9386	10.5532	0.111424	-0.441317
ENSPSIG00000002329	1.16949	1.20718	1.19865	1.17081	1.0687	1.76888	0.333878	0.334716	ENSPSIG00000002348	48.8953	46.839	46.9033	31.275	33.8511	45.4416	0.795628	-0.103658	ENSPSIG00000002338	3.91993	9.1887	8.54467	2.31961	5.89632	2.88422	0.425622	-0.474632
ENSPSIG00000002330	33.0799	28.0135	30.2357	41.2368	48.9935	48.0787	2.88861e-08	0.819286	ENSPSIG00000002349	1.21928	0.627237	1.43744	0.931094	0.292493	0.045204	0.280923	-1.00731	ENSPSIG00000002339	40.6359	30.3994	29.8326	29.1473	24.4922	20.3442	0.918344	0.0283977
ENSPSIG00000002331	50.2522	45.5724	48.1591	52.0954	49.3613	48.9101	0.000214087	0.440116	ENSPSIG00000002350	13.9323	14.1094	11.6022	10.3558	11.6487	8.79735	0.990162	-0.00408996	ENSPSIG00000002342	5.97449	9.29329	6.03109	0.466005	0.949766	0.812332	3.6704e-08	-2.51078
ENSPSIG00000002333	64.942	59.1188	56.9141	55.6298	45.6454	58.8862	0.885569	0.0395272	ENSPSIG00000002351	7.19713	7.39126	8.13254	10.8768	7.1813	8.28364	0.164796	0.364188	ENSPSIG00000002343	0.870601	0.427065	0.461898	1.27161	0.935034	1.35934	0.0162153	1.38848
ENSPSIG00000002334	11.9375	11.2156	13.272	18.7136	13.2871	17.2198	0.00110828	0.698148	ENSPSIG00000002352	10.5681	11.0068	9.96447	41.2188	40.9588	38.3953	1.27e-54	2.15905	ENSPSIG00000002346	2.43935	6.54546	7.9203	13.7538	16.341	11.1563	0.000120219	1.87356
ENSPSIG00000002336	0.36859	0.522437	0.379409	0.318462	0.306082	0.123279	0.541115	-0.494941	ENSPSIG00000002353	11.5578	12.5021	4.40803	7.04723	11.0187	4.89066	0.827322	-0.168593	ENSPSIG00000002347	5.30063	5.94365	5.70933	4.14665	3.06606	4.80992	0.590454	-0.189043
ENSPSIG00000002337	21.3255	24.2919	21.6399	29.1903	24.6102	22.7711	0.0245937	0.372708	ENSPSIG00000002355	31.1974	39.1658	35.1723	35.5632	36.647	36.069	0.176491	0.29789	ENSPSIG00000002348	54.7051	53.3011	50.7835	31.275	33.8511	45.4416	0.823144	0.0802982
ENSPSIG00000002338	3.91993	9.1887	8.54467	7.08289	7.28797	3.06064	0.882032	-0.0898479	ENSPSIG00000002356	64.8516	56.0603	61.1177	11.7251	28.2872	29.564	0.0313464	-1.00446	ENSPSIG00000002350	14.7119	18.2829	17.0431	10.3558	11.6487	8.79735	0.326376	-0.228828
ENSPSIG00000002339	40.6359	30.3994	29.8326	24.8066	24.1829	20.2999	0.172489	-0.269315	ENSPSIG00000002357	16.856	21.8248	18.2762	27.2496	29.7243	18.695	0.00186718	0.623052	ENSPSIG00000002351	7.51953	8.27543	9.19486	10.8768	7.1813	8.28364	0.0686492	0.446451
ENSPSIG00000002342	5.97449	9.29329	6.03109	3.52695	3.0682	3.80142	0.105921	-0.596332	ENSPSIG00000002359	23.9458	23.549	26.301	39.2388	28.8516	30.6855	0.00388625	0.653451	ENSPSIG00000002352	1.39552	1.99239	1.04824	41.2188	40.9588	38.3953	2.87108e-73	5.13655
ENSPSIG00000002343	0.870601	0.427065	0.461898	1.26623	0.902988	1.63044	0.0246061	1.17035	ENSPSIG00000002360	51.4049	57.5388	47.3498	34.6008	29.4413	27.2923	0.0104907	-0.509645	ENSPSIG00000002353	8.2132	17.2131	16.2051	7.04723	11.0187	4.89066	0.381617	-0.419255
ENSPSIG00000002346	2.43935	6.54546	7.9203	7.11301	5.88142	5.94437	0.157819	0.706246	ENSPSIG00000002361	190.988	194.521	228.731	151.312	120.79	157.607	0.338934	-0.256426	ENSPSIG00000002355	35.5186	34.6146	34.4498	35.5632	36.647	36.069	0.000141368	0.496851
ENSPSIG00000002347	5.30063	5.94365	5.70933	2.78748	3.1525	3.50272	3.97205e-05	-0.685806	ENSPSIG00000002363	2.35568	2.16579	2.86105	0.440129	0.464108	1.15257	0.00820469	-1.43898	ENSPSIG00000002356	22.9196	24.236	25.7613	11.7251	28.2872	29.564	0.402585	0.430581
ENSPSIG00000002348	54.7051	53.3011	50.7835	46.839	48.8953	46.9033	0.0577126	0.193682	ENSPSIG00000002364	19.489	16.6303	18.4022	15.2571	16.9226	18.1222	0.792541	0.0778417	ENSPSIG00000002357	18.7182	29.8462	23.7839	27.2496	29.7243	18.695	0.0366512	0.508595
ENSPSIG00000002349	0.101641	0.101351	0.096499	0.627237	1.21928	1.43744	2.13138e-13	3.25949	ENSPSIG00000002367	9.99748	10.0698	9.44242	15.4904	15.6023	14.6091	1.47693e-05	0.870829	ENSPSIG00000002359	28.691	27.5473	23.38	39.2388	28.8516	30.6855	0.000846043	0.755459
ENSPSIG00000002350	14.7119	18.2829	17.0431	14.1094	13.9323	11.6022	0.0718616	-0.215351	ENSPSIG00000002368	5.01389	4.43272	4.21063	5.44831	4.64042	6.28787	0.0301932	0.632283	ENSPSIG00000002360	57.013	72.7712	62.5936	34.6008	29.4413	27.2923	0.000202333	-0.63774
ENSPSIG00000002351	7.51953	8.27543	9.19486	7.39126	7.19713	8.13254	0.687347	0.0890318	ENSPSIG00000002371	6.2226	6.30237	7.6905	2.00982	4.3909	5.64635	0.398057	-0.476771	ENSPSIG00000002361	346.722	298.705	319.613	151.312	120.79	157.607	0.000474289	-0.709853
ENSPSIG00000002352	1.39552	1.99239	1.04824	11.0068	10.5681	9.96447	6.59132e-25	2.938	ENSPSIG00000002372	39.6299	41.5192	38.4918	16.7858	29.388	31.2151	0.227522	-0.512348	ENSPSIG00000002363	5.70549	4.65045	4.6269	0.440129	0.464108	1.15257	4.51545e-06	-2.30593
ENSPSIG00000002353	8.2132	17.2131	16.2051	12.5021	11.5578	4.40803	0.68794	-0.223041	ENSPSIG00000002374	8.83497	10.3028	9.67566	7.91452	6.19838	5.5906	0.00771793	-0.401796	ENSPSIG00000002364	10.5901	12.0683	9.28862	15.2571	16.9226	18.1222	3.88174e-07	1.06455
ENSPSIG00000002355	35.5186	34.6146	34.4498	39.1658	31.1974	35.1723	0.231696	0.203711	ENSPSIG00000002375	1.29907	2.06786	1.24622	0.666301	0.444791	0.228089	0.033935	-1.34677	ENSPSIG00000002367	3.3058	2.57572	2.02495	15.4904	15.6023	14.6091	2.20439e-22	2.93099
ENSPSIG00000002356	22.9196	24.236	25.7613	56.0603	64.8516	61.1177	1.42957e-34	1.50858	ENSPSIG00000002376	24.6776	23.4708	17.1423	4.74448	11.1872	13.3108	0.105319	-0.84889	ENSPSIG00000002368	5.40827	6.41982	6.07333	5.44831	4.64042	6.28787	0.041389	0.532815
ENSPSIG00000002357	18.7182	29.8462	23.7839	21.8248	16.856	18.2762	0.667071	-0.108528	ENSPSIG00000002377	22.126	23.1313	21.3912	25.9431	22.8706	14.6053	0.749776	0.134145	ENSPSIG00000002371	0.704968	0.841878	0.699942	2.00982	4.3909	5.64635	1.4554e-09	2.89519
ENSPSIG00000002359	28.691	27.5473	23.38	23.549	23.9458	26.301	0.588423	0.107325	ENSPSIG00000002378	6.03706	10.3076	9.82004	6.74208	5.95237	9.16282	0.90683	-0.0580935	ENSPSIG00000002372	44.4511	38.8513	29.1633	16.7858	29.388	31.2151	0.876801	-0.080649
ENSPSIG00000002360	57.013	72.7712	62.5936	57.5388	51.4049	47.3498	0.493632	-0.114676	ENSPSIG00000002380	13.1999	20.4661	20.8154	10.9143	8.5342	24.4329	0.928311	-0.0360546	ENSPSIG00000002374	10.55	9.23243	11.201	7.91452	6.19838	5.5906	0.0389702	-0.358988
ENSPSIG00000002361	346.722	298.705	319.613	194.521	190.988	228.731	0.00183826	-0.44066	ENSPSIG00000002381	5.58716	4.41207	3.20617	22.39	9.8512	3.96633	0.00215862	1.55691	ENSPSIG00000002375	7.32251	9.90689	8.18801	0.666301	0.444791	0.228089	3.56543e-17	-3.66712
ENSPSIG00000002363	5.70549	4.65045	4.6269	2.16579	2.35568	2.86105	0.000276113	-0.790014	ENSPSIG00000002382	7.60353	8.30745	9.97545	10.9356	7.49863	7.05228	0.511899	0.241425	ENSPSIG00000002376	22.5646	40.4855	41.8025	4.74448	11.1872	13.3108	0.0090241	-1.33323
ENSPSIG00000002364	10.5901	12.0683	9.28862	16.6303	19.489	18.4022	3.28591e-10	0.991795	ENSPSIG00000002383	1.48311	1.32963	1.87958	0.551413	0.873115	1.41746	0.502396	-0.426408	ENSPSIG00000002377	33.3032	38.9048	32.7564	25.9431	22.8706	14.6053	0.373542	-0.292786
ENSPSIG00000002367	3.3058	2.57572	2.02495	10.0698	9.99748	9.44242	3.09634e-17	2.05335	ENSPSIG00000002384	3.97731	3.8043	4.34083	2.16065	3.64584	5.15265	0.878973	0.0987506	ENSPSIG00000002378	12.9747	9.02378	15.2815	6.74208	5.95237	9.16282	0.383853	-0.284497
ENSPSIG00000002368	5.40827	6.41982	6.07333	4.43272	5.01389	4.21063	0.71866	-0.100548	ENSPSIG00000002385	4.26059	4.77511	3.77931	5.84939	7.1759	6.35841	0.532916	0.546493	ENSPSIG00000002380	16.7947	19.0313	11.5574	10.9143	8.5342	24.4329	0.384794	-0.24143
ENSPSIG00000002371	0.704968	0.841878	0.699942	6.30237	6.2226	7.6905	5.1051e-47	3.43531	ENSPSIG00000002386	5.03164	5.61344	4.5975	3.5195	2.99011	4.77466	0.764072	-0.146374	ENSPSIG00000002381	4.47709	7.07924	4.19534	22.39	9.8512	3.96633	0.000282404	1.84887
ENSPSIG00000002372	44.4511	38.8513	29.1633	41.5192	39.6299	38.4918	0.0270298	0.452239	ENSPSIG00000002388	5.26704	4.38038	4.79837	3.01855	2.46787	2.91536	0.0180595	-0.530109	ENSPSIG00000002382	13.2285	13.9702	13.5835	10.9356	7.49863	7.05228	0.613529	-0.171431
ENSPSIG00000002374	10.55	9.23243	11.201	10.3028	8.83497	9.67566	0.757731	0.0529562	ENSPSIG00000002389	13.4723	13.4392	14.96	6.09556	5.93077	8.87841	0.0121482	-0.773016	ENSPSIG00000002383	3.06074	2.51023	3.37514	0.551413	0.873115	1.41746	0.0274315	-1.1068
ENSPSIG00000002375	7.32251	9.90689	8.18801	2.06786	1.29907	1.24622	5.64627e-13	-2.1553	ENSPSIG00000002390	2.25275	2.56809	2.27083	0.888245	1.12656	1.74182	0.326823	-0.596549	ENSPSIG00000002384	2.59587	1.88312	2.04526	2.16065	3.64584	5.15265	0.00526664	1.2534
ENSPSIG00000002376	22.5646	40.4855	41.8025	23.4708	24.6776	17.1423	0.172489	-0.45021	ENSPSIG00000002392	7.22234	8.43414	7.76779	1.59656	3.58919	7.08039	0.40517	-0.59152	ENSPSIG00000002385	5.11203	3.80808	5.95739	5.84939	7.1759	6.35841	0.138135	1.2091
ENSPSIG00000002377	33.3032	38.9048	32.7564	23.1313	22.126	21.3912	0.000474038	-0.421142	ENSPSIG00000002393	4.24005	4.13488	2.92657	4.32151	3.05696	8.05449	0.0858134	0.739011	ENSPSIG00000002386	7.49861	7.85019	7.11055	3.5195	2.99011	4.77466	0.113486	-0.538649
ENSPSIG00000002378	12.9747	9.02378	15.2815	10.3076	6.03706	9.82004	0.504994	-0.214517	ENSPSIG00000002394	3.87106	4.15205	5.13749	1.78333	2.04134	4.67125	0.748205	-0.242823	ENSPSIG00000002388	5.55221	5.52991	5.68809	3.01855	2.46787	2.91536	0.00242402	-0.541513
ENSPSIG00000002380	16.7947	19.0313	11.5574	20.4661	13.1999	20.8154	0.132006	-0.195877	ENSPSIG00000002395	1.89223	2.7539	1.32346	0.04534	0	0.044485	1.80607e-13	-4.4803	ENSPSIG00000002389	17.1809	18.2356	16.5775	6.09556	5.93077	8.87841	0.0023112	-0.887357
ENSPSIG00000002381	4.47709	7.07924	4.19534	4.41207	5.58716	3.20617	0.443425	0.23055	ENSPSIG00000002396	4.68935	1.43867	0.531017	0.911294	1.85864	0.299464	0.942948	0.0832918	ENSPSIG00000002390	3.77042	3.30441	2.70614	0.888245	1.12656	1.74182	0.126542	-0.868895
ENSPSIG00000002382	13.2285	13.9702	13.5835	8.30745	7.60353	9.97545	0.0149789	-0.405913	ENSPSIG00000002397	6.38439	5.54373	8.56096	4.1678	6.00011	8.31326	0.889234	0.096502	ENSPSIG00000002392	5.24892	4.87285	1.90662	1.59656	3.58919	7.08039	0.588184	0.459893
ENSPSIG00000002383	3.06074	2.51023	3.37514	1.32963	1.48311	1.87958	0.0177654	-0.659376	ENSPSIG00000002398	17.9874	20.2256	21.8496	17.8058	18.3208	15.9273	0.822269	0.0553067	ENSPSIG00000002393	3.21793	2.91795	3.55363	4.32151	3.05696	8.05449	0.00265288	1.15262
ENSPSIG00000002384	2.59587	1.88312	2.04526	3.8043	3.97731	4.34083	2.03281e-09	1.17221	ENSPSIG00000002399	3.1372	0.560879	3.16598	0.300717	0.715659	1.39855	0.321902	-0.886127	ENSPSIG00000002394	1.01278	1.46848	1.18291	1.78333	2.04134	4.67125	0.000949292	1.95938
ENSPSIG00000002385	5.11203	3.80808	5.95739	4.77511	4.26059	3.77931	0.494038	0.556157	ENSPSIG00000002400	2.6833	2.18991	1.62732	0.509151	0.858575	0.119819	0.0765572	-1.43152	ENSPSIG00000002396	1.63758	2.99535	2.60106	0.911294	1.85864	0.299464	0.387308	-0.725555
ENSPSIG00000002386	7.49861	7.85019	7.11055	5.61344	5.03164	4.5975	0.0676016	-0.380435	ENSPSIG00000002402	1.10587	2.30978	1.63274	0.747753	0.486925	1.0724	0.241538	-0.822224	ENSPSIG00000002397	10.1567	9.54982	7.52489	4.1678	6.00011	8.31326	0.870398	-0.0949946
ENSPSIG00000002388	5.55221	5.52991	5.68809	4.38038	5.26704	4.79837	0.986709	0.00346751	ENSPSIG00000002403	14.9153	14.737	16.2693	10.6671	10.8243	12.5614	0.427296	-0.183453	ENSPSIG00000002398	21.0618	21.4273	20.9647	17.8058	18.3208	15.9273	0.207906	0.201509
ENSPSIG00000002389	17.1809	18.2356	16.5775	13.4392	13.4723	14.96	0.47048	-0.09455	ENSPSIG00000002404	2.58965	2.91451	2.02027	3.32545	3.2327	1.66465	0.588367	0.321378	ENSPSIG00000002399	4.14107	4.05462	3.74821	0.300717	0.715659	1.39855	0.0095474	-1.64478
ENSPSIG00000002390	3.77042	3.30441	2.70614	2.56809	2.25275	2.27083	0.591705	-0.234653	ENSPSIG00000002405	2.31214	2.89963	3.2495	2.68369	2.34253	2.48645	0.00551073	0.536129	ENSPSIG00000002400	1.34437	1.27774	1.42279	0.509151	0.858575	0.119819	0.399162	-0.828064
ENSPSIG00000002392	5.24892	4.87285	1.90662	8.43414	7.22234	7.76779	0.00931909	1.09658	ENSPSIG00000002406	7.83746	7.13079	7.46402	5.79758	4.75277	6.13142	0.77032	-0.0986767	ENSPSIG00000002402	2.06825	0.945541	1.69589	0.747753	0.486925	1.0724	0.132724	-0.905924
ENSPSIG00000002393	3.21793	2.91795	3.55363	4.13488	4.24005	2.92657	0.0729723	0.402328	ENSPSIG00000002407	2.70791	2.68983	2.57059	2.28202	1.00209	0.56115	0.278402	-0.703587	ENSPSIG00000002403	14.2295	14.866	16.389	10.6671	10.8243	12.5614	0.883159	0.0377644
ENSPSIG00000002394	1.01278	1.46848	1.18291	4.15205	3.87106	5.13749	1.39355e-11	2.23645	ENSPSIG00000002408	1.22745	1.23999	1.37006	1.325	1.37026	1.43344	0.339317	0.341426	ENSPSIG00000002404	4.09553	3.25596	2.49706	3.32545	3.2327	1.66465	0.780804	0.141501
ENSPSIG00000002395	0.957166	0.378956	0.0405	2.7539	1.89223	1.32346	0.0318026	1.62151	ENSPSIG00000002412	14.0464	16.07	14.2322	10.2227	7.79942	16.3088	0.209518	-0.370755	ENSPSIG00000002405	4.88478	5.13038	5.23749	2.68369	2.34253	2.48645	0.747048	-0.0891658
ENSPSIG00000002396	1.63758	2.99535	2.60106	1.43867	4.68935	0.531017	0.13941	-0.805457	ENSPSIG00000002415	14.7137	11.6118	14.9469	17.3444	18.5117	17.5181	0.00355045	0.607363	ENSPSIG00000002406	10.8355	11.7781	11.7166	5.79758	4.75277	6.13142	0.0400054	-0.488557
ENSPSIG00000002397	10.1567	9.54982	7.52489	5.54373	6.38439	8.56096	0.639363	-0.188097	ENSPSIG00000002416	15.9382	12.8542	16.9418	13.0643	18.3378	20.6669	0.636814	0.205658	ENSPSIG00000002407	4.83928	3.88828	5.5787	2.28202	1.00209	0.56115	0.00919779	-1.46306
ENSPSIG00000002398	21.0618	21.4273	20.9647	20.2256	17.9874	21.8496	0.200254	0.154874	ENSPSIG00000002417	5.66684	2.41113	5.3139	0.206504	0.524932	1.5865	0.0438846	-1.44275	ENSPSIG00000002408	1.2797	0.929735	2.10666	1.325	1.37026	1.43344	0.50408	0.374782
ENSPSIG00000002399	4.14107	4.05462	3.74821	0.560879	3.1372	3.16598	0.415302	-0.539021	ENSPSIG00000002418	12.7425	10.3712	14.4701	10.0873	10.4691	8.00039	0.305695	-0.291525	ENSPSIG00000002412	17.911	20.7916	17.8101	10.2227	7.79942	16.3088	0.0418131	-0.52984
ENSPSIG00000002400	1.34437	1.27774	1.42279	2.18991	2.6833	1.62732	0.056002	0.836999	ENSPSIG00000002419	1.91515	1.5731	1.66385	3.18188	2.27999	1.66336	0.0624953	0.715442	ENSPSIG00000002415	2.72577	3.26113	3.47121	17.3444	18.5117	17.5181	5.36474e-63	2.93474
ENSPSIG00000002402	2.06825	0.945541	1.69589	2.30978	1.10587	1.63274	0.99931	0.000827441	ENSPSIG00000002421	2.21793	2.55038	2.80876	1.86321	2.58351	1.97171	0.974486	0.0167743	ENSPSIG00000002416	5.90228	7.86311	8.10707	13.0643	18.3378	20.6669	1.10733e-05	1.39378
ENSPSIG00000002403	14.2295	14.866	16.389	14.737	14.9153	16.2693	0.086818	0.230398	ENSPSIG00000002422	3.50506	3.35794	3.20955	14.5362	4.2642	2.58549	0.124883	1.11761	ENSPSIG00000002417	7.22196	3.33788	4.27682	0.206504	0.524932	1.5865	0.037985	-1.68903
ENSPSIG00000002404	4.09553	3.25596	2.49706	2.91451	2.58965	2.02027	0.740207	-0.17917	ENSPSIG00000002423	5.11477	5.57397	3.45444	1.83745	1.74993	0.736929	0.00207786	-1.41863	ENSPSIG00000002418	12.2927	11.9498	17.7973	10.0873	10.4691	8.00039	0.97075	-0.0130498
ENSPSIG00000002405	4.88478	5.13038	5.23749	2.89963	2.31214	3.2495	0.000809967	-0.61551	ENSPSIG00000002425	2.46774	2.05546	2.49614	5.97359	3.25159	2.61106	0.0485048	0.956949	ENSPSIG00000002419	0.459692	1.24284	1.25588	3.18188	2.27999	1.66336	0.00217233	1.68782
ENSPSIG00000002406	10.8355	11.7781	11.7166	7.13079	7.83746	7.46402	0.035701	-0.379017	ENSPSIG00000002426	3.35771	2.5195	3.73353	1.77366	1.2363	1.65731	0.0419834	-0.758022	ENSPSIG00000002421	2.84429	3.09817	4.24494	1.86321	2.58351	1.97171	0.644512	-0.20581
ENSPSIG00000002407	4.83928	3.88828	5.5787	2.68983	2.70791	2.57059	0.000869531	-0.718176	ENSPSIG00000002427	6.25074	5.88502	6.04109	5.25131	7.44369	7.65756	0.197911	0.373222	ENSPSIG00000002422	3.41519	7.22911	8.09273	14.5362	4.2642	2.58549	0.496974	0.576387
ENSPSIG00000002408	1.2797	0.929735	2.10666	1.23999	1.22745	1.37006	0.946198	0.0422072	ENSPSIG00000002428	18.2119	18.2077	19.0566	14.5737	9.3061	13.6018	0.527383	-0.26008	ENSPSIG00000002423	12.0216	14.5163	12.8448	1.83745	1.74993	0.736929	1.46406e-11	-2.61225
ENSPSIG00000002412	17.911	20.7916	17.8101	16.07	14.0464	14.2322	0.323307	-0.146623	ENSPSIG00000002430	8.03709	9.31838	3.97112	4.74105	9.47925	3.88477	0.981485	-0.0188869	ENSPSIG00000002425	2.0981	1.63536	1.80456	5.97359	3.25159	2.61106	0.00108533	1.49062
ENSPSIG00000002415	2.72577	3.26113	3.47121	11.6118	14.7137	14.9469	1.09422e-36	2.31199	ENSPSIG00000002432	5.83476	3.08067	4.43492	6.49781	4.66806	3.72192	0.0523177	0.725418	ENSPSIG00000002426	4.12089	5.10918	5.44633	1.77366	1.2363	1.65731	0.000100457	-1.07143
ENSPSIG00000002416	5.90228	7.86311	8.10707	12.8542	15.9382	16.9418	1.58295e-13	1.19657	ENSPSIG00000002433	29.3486	20.8676	23.6981	0.897671	1.37842	10.3386	0.0429904	-1.55616	ENSPSIG00000002427	2.5626	3.33225	3.002	5.25131	7.44369	7.65756	5.22473e-09	1.53815
ENSPSIG00000002417	7.22196	3.33788	4.27682	2.41113	5.66684	5.3139	0.869931	-0.119824	ENSPSIG00000002434	2.22486	2.39797	1.95634	0.53053	0.847886	0.966969	0.00377922	-1.09182	ENSPSIG00000002428	25.3657	27.4184	30.3172	14.5737	9.3061	13.6018	0.0908682	-0.553048
ENSPSIG00000002418	12.2927	11.9498	17.7973	10.3712	12.7425	14.4701	0.257262	0.288728	ENSPSIG00000002435	2.07126	2.7459	2.61254	1.81436	1.34849	0.977204	0.162798	-0.646008	ENSPSIG00000002430	5.027	9.89596	10.8918	4.74105	9.47925	3.88477	0.91256	-0.0732435
ENSPSIG00000002419	0.459692	1.24284	1.25588	1.5731	1.91515	1.66385	0.039675	0.957937	ENSPSIG00000002436	1.21392	2.84376	1.4298	0.454324	1.19185	0.376154	0.338112	-0.852369	ENSPSIG00000002432	3.40958	2.43138	3.65753	6.49781	4.66806	3.72192	8.7874e-05	1.25621
ENSPSIG00000002421	2.84429	3.09817	4.24494	2.55038	2.21793	2.80876	0.557037	-0.212959	ENSPSIG00000002437	4.06561	3.89771	4.66634	10.689	5.45726	4.5829	0.242711	0.509282	ENSPSIG00000002433	53.5015	72.2195	79.1596	0.897671	1.37842	10.3386	9.67119e-05	-2.95258
ENSPSIG00000002422	3.41519	7.22911	8.09273	3.35794	3.50506	3.20955	0.128896	-0.639926	ENSPSIG00000002438	1.27739	0.898949	0.908914	2.57489	1.22148	0.835466	0.244377	0.72972	ENSPSIG00000002434	6.50237	3.78152	4.6203	0.53053	0.847886	0.966969	9.47351e-08	-2.10984
ENSPSIG00000002423	12.0216	14.5163	12.8448	5.57397	5.11477	3.45444	1.88047e-08	-1.12383	ENSPSIG00000002440	0.49576	0.447702	0.462486	0.820232	0.403691	0.384285	0.645834	0.234295	ENSPSIG00000002435	2.48982	2.46326	3.22756	1.81436	1.34849	0.977204	0.171842	-0.629023
ENSPSIG00000002425	2.0981	1.63536	1.80456	2.05546	2.46774	2.49614	0.092959	0.51128	ENSPSIG00000002441	10.6084	10.6144	12.2528	10.0909	9.07901	11.1231	0.335055	0.280902	ENSPSIG00000002437	5.07528	5.22603	5.4688	10.689	5.45726	4.5829	0.629338	0.206504
ENSPSIG00000002426	4.12089	5.10918	5.44633	2.5195	3.35771	3.73353	0.393776	-0.276726	ENSPSIG00000002443	24.7164	13.4414	20.9521	10.0579	13.2457	7.15576	0.15915	-0.704736	ENSPSIG00000002438	1.22644	0.956735	1.02556	2.57489	1.22148	0.835466	0.134471	0.857759
ENSPSIG00000002427	2.5626	3.33225	3.002	5.88502	6.25074	6.04109	1.39848e-09	1.16464	ENSPSIG00000002444	4.70754	5.04566	4.84738	3.59947	4.09255	2.66003	0.628097	-0.146147	ENSPSIG00000002440	1.82312	1.61232	1.449	0.820232	0.403691	0.384285	6.2149e-05	-1.32226
ENSPSIG00000002428	25.3657	27.4184	30.3172	18.2077	18.2119	19.0566	0.039885	-0.279806	ENSPSIG00000002445	13.2042	14.5751	17.4565	7.4961	9.75694	10.1352	0.00460879	-0.553305	ENSPSIG00000002441	7.15136	9.85615	11.3596	10.0909	9.07901	11.1231	0.0211988	0.649061
ENSPSIG00000002430	5.027	9.89596	10.8918	9.31838	8.03709	3.97112	0.93763	-0.0474552	ENSPSIG00000002447	20.0186	16.4627	19.9834	14.2488	11.2457	17.7095	0.613824	-0.215876	ENSPSIG00000002443	11.084	28.3229	34.5812	10.0579	13.2457	7.15576	0.15264	-0.864592
ENSPSIG00000002432	3.40958	2.43138	3.65753	3.08067	5.83476	4.43492	0.053351	0.521492	ENSPSIG00000002448	0.377233	0.229343	0.844907	0.81562	0.620578	0.4528	0.53711	0.527136	ENSPSIG00000002444	6.41165	5.68351	5.7622	3.59947	4.09255	2.66003	0.250855	-0.27966
ENSPSIG00000002433	53.5015	72.2195	79.1596	20.8676	29.3486	23.6981	2.09723e-09	-1.28521	ENSPSIG00000002449	35.2915	24.7907	30.4519	11.7494	24.3886	20.998	0.227503	-0.479614	ENSPSIG00000002445	12.0583	13.3309	13.3884	7.4961	9.75694	10.1352	0.393765	-0.187397
ENSPSIG00000002434	6.50237	3.78152	4.6203	2.39797	2.22486	1.95634	0.000132102	-0.988792	ENSPSIG00000002451	0.183357	0.425787	0.808167	0.065451	0.816393	0.122697	0.976469	0.0406041	ENSPSIG00000002447	19.7593	19.2937	20.0683	14.2488	11.2457	17.7095	0.852039	-0.0763184
ENSPSIG00000002435	2.48982	2.46326	3.22756	2.7459	2.07126	2.61254	0.919904	0.046239	ENSPSIG00000002456	21.8204	20.6203	21.2563	14.0624	9.22029	3.38545	0.199977	-0.782781	ENSPSIG00000002448	0.143783	0.313701	0.118166	0.81562	0.620578	0.4528	0.00331773	1.9903
ENSPSIG00000002436	0.33574	0	0.220378	2.84376	1.21392	1.4298	0.00425342	2.31865	ENSPSIG00000002458	1.37922	1.43609	1.55936	8.51087	4.09885	6.75915	1.46036e-09	2.42452	ENSPSIG00000002449	44.7018	45.287	44.1197	11.7494	24.3886	20.998	0.0135698	-0.816068
ENSPSIG00000002437	5.07528	5.22603	5.4688	3.89771	4.06561	4.66634	0.144707	-0.306619	ENSPSIG00000002459	1.91237	2.17992	2.1456	1.38556	1.61763	1.76056	0.298927	-0.300653	ENSPSIG00000002456	36.7841	31.6392	23.3105	14.0624	9.22029	3.38545	0.0398013	-1.1704
ENSPSIG00000002438	1.22644	0.956735	1.02556	0.898949	1.27739	0.908914	0.875573	0.0935623	ENSPSIG00000002460	2.58536	3.80884	3.64886	5.28878	7.31734	3.55757	5.39825e-05	1.58901	ENSPSIG00000002458	1.17455	0.735592	0.416433	8.51087	4.09885	6.75915	1.69628e-16	3.29752
ENSPSIG00000002440	1.82312	1.61232	1.449	0.447702	0.49576	0.462486	3.77221e-13	-1.54887	ENSPSIG00000002462	7.52659	8.46476	8.85732	11.8171	19.5656	7.76879	0.0389682	0.919301	ENSPSIG00000002459	3.8028	3.6347	1.35651	1.38556	1.61763	1.76056	0.320457	-0.533247
ENSPSIG00000002441	7.15136	9.85615	11.3596	10.6144	10.6084	12.2528	0.0736512	0.372813	ENSPSIG00000002467	5.9166	5.55018	5.18912	4.12769	3.90583	3.70015	0.206916	-0.288099	ENSPSIG00000002460	2.35728	1.77617	3.10425	5.28878	7.31734	3.55757	1.47514e-08	2.21581
ENSPSIG00000002443	11.084	28.3229	34.5812	13.4414	24.7164	20.9521	0.838443	-0.132446	ENSPSIG00000002469	84.3114	88.3294	88.3038	76.912	83.3828	72.738	0.671201	0.0799276	ENSPSIG00000002462	8.31724	9.83333	9.86469	11.8171	19.5656	7.76879	0.0158006	1.00008
ENSPSIG00000002444	6.41165	5.68351	5.7622	5.04566	4.70754	4.84738	0.511492	-0.123069	ENSPSIG00000002472	1.93038	2.29002	1.02112	2.40619	1.88542	3.28849	0.270057	0.872619	ENSPSIG00000002467	7.69422	7.80415	7.20729	4.12769	3.90583	3.70015	0.00250226	-0.528252
ENSPSIG00000002445	12.0583	13.3309	13.3884	14.5751	13.2042	17.4565	0.0042013	0.377026	ENSPSIG00000002473	0.823126	2.06881	1.60793	3.00346	1.52311	1.53023	0.242774	0.702937	ENSPSIG00000002469	73.4452	77.608	76.723	76.912	83.3828	72.738	0.000280061	0.484987
ENSPSIG00000002447	19.7593	19.2937	20.0683	16.4627	20.0186	19.9834	0.421311	0.152109	ENSPSIG00000002474	8.21354	8.31397	7.02597	14.9252	14.2033	9.23792	0.00206775	0.932826	ENSPSIG00000002471	0.507596	0.909565	1.12699	0.075616	0	0	0.0150411	-2.97386
ENSPSIG00000002448	0.143783	0.313701	0.118166	0.229343	0.377233	0.844907	0.0994575	1.22723	ENSPSIG00000002477	1004.77	1262.64	1179.99	1764.09	1618.48	1053.48	0.0617175	0.588742	ENSPSIG00000002472	0.258457	0.240276	0.544208	2.40619	1.88542	3.28849	0.00208304	2.40796
ENSPSIG00000002449	44.7018	45.287	44.1197	24.7907	35.2915	30.4519	0.0340057	-0.321569	ENSPSIG00000002478	14.423	12.4148	16.8498	20.6214	4.59791	15.2146	0.812152	0.20097	ENSPSIG00000002473	2.24583	1.61787	1.92175	3.00346	1.52311	1.53023	0.376996	0.460138
ENSPSIG00000002451	0.689656	0.793263	0.056913	0.425787	0.183357	0.808167	0.533777	0.593342	ENSPSIG00000002479	3.75884	4.24641	3.4014	7.01966	6.00428	4.22452	0.0134788	0.809485	ENSPSIG00000002474	6.58992	7.8177	6.46853	14.9252	14.2033	9.23792	2.77052e-06	1.33166
ENSPSIG00000002456	36.7841	31.6392	23.3105	20.6203	21.8204	21.2563	0.169686	-0.337469	ENSPSIG00000002483	1.23433	1.31589	1.21637	0.91456	0.227854	0.351134	0.181846	-0.929441	ENSPSIG00000002477	1238.4	1391.38	1214.85	1764.09	1618.48	1053.48	0.0176706	0.647561
ENSPSIG00000002458	1.17455	0.735592	0.416433	1.43609	1.37922	1.55936	0.0741391	0.769868	ENSPSIG00000002485	14.424	11.4263	14.315	38.7456	14.2199	15.665	0.105904	0.920293	ENSPSIG00000002478	4.39024	9.65127	6.80817	20.6214	4.59791	15.2146	0.0418131	1.36697
ENSPSIG00000002459	3.8028	3.6347	1.35651	2.17992	1.91237	2.1456	0.661678	-0.223958	ENSPSIG00000002486	3.24631	2.57302	3.1646	0.411784	0.940763	1.2429	0.00632633	-1.39893	ENSPSIG00000002479	5.06483	4.72017	4.2792	7.01966	6.00428	4.22452	0.0152048	0.733328
ENSPSIG00000002460	2.35728	1.77617	3.10425	3.80884	2.58536	3.64886	0.0769147	0.580699	ENSPSIG00000002487	1.23101	1.02482	1.07643	1.41409	3.26211	1.89345	0.0258895	1.04105	ENSPSIG00000002483	2.02089	1.82623	1.68951	0.91456	0.227854	0.351134	0.0495771	-1.26861
ENSPSIG00000002462	8.31724	9.83333	9.86469	8.46476	7.52659	8.85732	0.822224	0.058012	ENSPSIG00000002488	19.0569	17.183	18.1447	19.2173	24.1545	25.5456	0.0104556	0.466154	ENSPSIG00000002485	16.2289	13.3979	12.1091	38.7456	14.2199	15.665	0.0378158	1.11096
ENSPSIG00000002467	7.69422	7.80415	7.20729	5.55018	5.9166	5.18912	0.240251	-0.228274	ENSPSIG00000002490	8.66079	11.4271	8.11189	1.42392	1.39628	3.15136	0.000305111	-1.71377	ENSPSIG00000002486	5.73809	5.43865	6.46034	0.411784	0.940763	1.2429	3.03027e-06	-2.20819
ENSPSIG00000002469	73.4452	77.608	76.723	88.3294	84.3114	88.3038	9.20347e-08	0.413632	ENSPSIG00000002491	1.68526	1.74399	2.17436	1.26918	1.40723	1.57389	0.32541	-0.345226	ENSPSIG00000002487	0.531858	0.70364	0.500338	1.41409	3.26211	1.89345	3.34685e-05	1.96603
ENSPSIG00000002471	0.507596	0.909565	1.12699	0.118775	0.106594	0.93132	0.170426	-1.02815	ENSPSIG00000002492	0.150254	0.278012	0.375647	8.50585	18.9385	52.0054	4.16814e-22	5.70241	ENSPSIG00000002488	26.0059	36.4972	27.7876	19.2173	24.1545	25.5456	0.871311	-0.0580979
ENSPSIG00000002472	0.258457	0.240276	0.544208	2.29002	1.93038	1.02112	0.04691	1.34797	ENSPSIG00000002494	0.27759	0.317335	3.06419	1.80723	0.09515	1.32951	0.968901	0.0570944	ENSPSIG00000002490	10.2871	8.59105	7.91127	1.42392	1.39628	3.15136	0.00110749	-1.55366
ENSPSIG00000002473	2.24583	1.61787	1.92175	2.06881	0.823126	1.60793	0.619282	-0.266757	ENSPSIG00000002495	2.82623	5.5203	2.07154	3.99626	2.92295	2.68171	0.626262	0.294541	ENSPSIG00000002491	3.4293	2.55042	2.29254	1.26918	1.40723	1.57389	0.289396	-0.351225
ENSPSIG00000002474	6.58992	7.8177	6.46853	8.31397	8.21354	7.02597	0.0398552	0.393606	ENSPSIG00000002496	10.7583	20.1588	7.21662	8.66106	18.6532	9.28308	0.838398	0.156686	ENSPSIG00000002492	0.215671	0.185343	0.268404	8.50585	18.9385	52.0054	3.15322e-28	6.81166
ENSPSIG00000002477	1238.4	1391.38	1214.85	1262.64	1004.77	1179.99	0.758181	0.0594861	ENSPSIG00000002497	2.18644	2.0145	2.07979	0.238024	0.133378	0.50388	0.00080586	-1.88468	ENSPSIG00000002494	2.67295	0.319211	0.32182	1.80723	0.09515	1.32951	0.797932	0.361093
ENSPSIG00000002478	4.39024	9.65127	6.80817	12.4148	14.423	16.8498	0.000912108	1.1848	ENSPSIG00000002499	3.444	2.9236	2.16259	2.25095	4.28316	2.60697	0.338112	0.451222	ENSPSIG00000002495	4.87851	5.59098	6.85214	3.99626	2.92295	2.68171	0.341426	-0.334893
ENSPSIG00000002479	5.06483	4.72017	4.2792	4.24641	3.75884	3.4014	0.759778	-0.0808366	ENSPSIG00000002500	15.1555	14.3049	17.1956	15.423	12.7835	15.3636	0.694488	0.1083	ENSPSIG00000002496	11.4456	12.6423	12.0929	8.66106	18.6532	9.28308	0.284804	0.476352
ENSPSIG00000002483	2.02089	1.82623	1.68951	1.31589	1.23433	1.21637	0.442309	-0.254118	ENSPSIG00000002501	31.4305	34.4858	42.5954	28.5228	27.7543	32.0168	0.897052	-0.0488677	ENSPSIG00000002497	5.56097	4.97925	7.01699	0.238024	0.133378	0.50388	1.52602e-09	-3.22532
ENSPSIG00000002485	16.2289	13.3979	12.1091	11.4263	14.424	14.315	0.646441	0.157984	ENSPSIG00000002502	5.32473	4.94359	6.5548	1.03912	1.46985	2.19162	9.71058e-05	-1.45074	ENSPSIG00000002499	4.67271	3.84545	3.68805	2.25095	4.28316	2.60697	0.345611	0.426195
ENSPSIG00000002486	5.73809	5.43865	6.46034	2.57302	3.24631	3.1646	6.34045e-05	-0.745725	ENSPSIG00000002503	3.79731	4.69838	3.85019	2.82631	3.30854	3.14429	0.773933	-0.0968412	ENSPSIG00000002500	17.9735	13.4879	18.2768	15.423	12.7835	15.3636	0.479473	0.200132
ENSPSIG00000002487	0.531858	0.70364	0.500338	1.02482	1.23101	1.07643	0.014966	0.888536	ENSPSIG00000002504	0.914072	1.05513	1.06357	5.80313	10.9251	10.6407	8.52559e-18	3.35773	ENSPSIG00000002501	52.1239	46.3508	53.3519	28.5228	27.7543	32.0168	0.134586	-0.326019
ENSPSIG00000002488	26.0059	36.4972	27.7876	17.183	19.0569	18.1447	0.0181922	-0.514108	ENSPSIG00000002505	0.475604	1.96612	0.939961	3.67307	0.333053	0.265035	0.74622	0.387988	ENSPSIG00000002502	17.662	17.2613	18.3183	1.03912	1.46985	2.19162	9.8632e-20	-2.93213
ENSPSIG00000002490	10.2871	8.59105	7.91127	11.4271	8.66079	8.11189	0.455821	0.251115	ENSPSIG00000002507	1.51165	0.829919	1.06274	1.40651	1.40123	1.15707	0.343205	0.422473	ENSPSIG00000002503	4.62812	2.98399	2.99196	2.82631	3.30854	3.14429	0.401052	0.302972
ENSPSIG00000002491	3.4293	2.55042	2.29254	1.74399	1.68526	2.17436	0.982779	0.00586658	ENSPSIG00000002509	6.28571	6.26796	1.97666	6.01053	7.3447	4.98167	0.362349	0.556794	ENSPSIG00000002504	0	0.025797	0.015159	5.80313	10.9251	10.6407	8.40667e-57	8.98007
ENSPSIG00000002492	0.215671	0.185343	0.268404	0.278012	0.150254	0.375647	0.551059	0.400289	ENSPSIG00000002510	8.18287	5.24637	8.33078	8.06797	7.48259	6.05391	0.480956	0.270447	ENSPSIG00000002505	0.166653	0.550358	0.18839	3.67307	0.333053	0.265035	0.036918	2.20754
ENSPSIG00000002495	4.87851	5.59098	6.85214	5.5203	2.82623	2.07154	0.14377	-0.613372	ENSPSIG00000002512	15.142	13.7324	15.9766	1.8926	8.03572	2.63958	0.0230569	-1.35492	ENSPSIG00000002507	1.59846	1.9545	2.27275	1.40651	1.40123	1.15707	0.726861	-0.124698
ENSPSIG00000002496	11.4456	12.6423	12.0929	20.1588	10.7583	7.21662	0.505541	0.303456	ENSPSIG00000002517	1.74803	2.22476	1.58673	2.58642	2.59303	1.88113	0.0819133	0.651094	ENSPSIG00000002509	3.72039	3.89409	3.37249	6.01053	7.3447	4.98167	2.00232e-07	1.08376
ENSPSIG00000002497	5.56097	4.97925	7.01699	2.0145	2.18644	2.07979	1.48806e-10	-1.23698	ENSPSIG00000002518	6.60372	6.59955	7.17678	4.32199	5.29406	7.35511	0.996955	-0.00255192	ENSPSIG00000002510	11.386	10.2283	7.74988	8.06797	7.48259	6.05391	0.790915	0.0842063
ENSPSIG00000002499	4.67271	3.84545	3.68805	2.9236	3.444	2.16259	0.914094	-0.0307612	ENSPSIG00000002519	0.627526	0.342635	0.32374	0.107464	0.081303	0.289535	0.233708	-0.959317	ENSPSIG00000002512	15.8232	39.4478	15.8745	1.8926	8.03572	2.63958	0.00580602	-1.8029
ENSPSIG00000002500	17.9735	13.4879	18.2768	14.3049	15.1555	17.1956	0.664758	0.100288	ENSPSIG00000002520	9.64044	9.41815	9.86916	10.3666	10.0295	6.96988	0.55412	0.199956	ENSPSIG00000002517	1.03367	1.57514	2.17547	2.58642	2.59303	1.88113	0.00157061	1.04499
ENSPSIG00000002501	52.1239	46.3508	53.3519	34.4858	31.4305	42.5954	0.222985	-0.265709	ENSPSIG00000002521	1.01171	0.847784	0.623547	0.724214	0.945535	0.4906	0.788547	0.146918	ENSPSIG00000002518	7.80461	4.75494	9.08544	4.32199	5.29406	7.35511	0.890929	0.108511
ENSPSIG00000002502	17.662	17.2613	18.3183	4.94359	5.32473	6.5548	9.0687e-22	-1.44144	ENSPSIG00000002523	9.15943	7.67859	6.77669	8.56922	8.54956	6.40785	0.632088	0.17397	ENSPSIG00000002519	1.20048	1.17607	1.10862	0.107464	0.081303	0.289535	0.000305153	-2.23657
ENSPSIG00000002503	4.62812	2.98399	2.99196	4.69838	3.79731	3.85019	0.194873	0.4034	ENSPSIG00000002524	1.19652	1.41633	1.31043	1.14732	0.819914	0.367276	0.543709	-0.418148	ENSPSIG00000002520	11.8367	11.0939	10.6253	10.3666	10.0295	6.96988	0.589129	0.165012
ENSPSIG00000002504	0	0.025797	0.015159	1.05513	0.914072	1.06357	6.28437e-19	5.02964	ENSPSIG00000002526	45.3288	42.8992	55.4873	30.4558	24.6296	35.067	0.0995084	-0.479882	ENSPSIG00000002521	2.16607	1.52562	1.35546	0.724214	0.945535	0.4906	0.0824857	-0.748801
ENSPSIG00000002505	0.166653	0.550358	0.18839	1.96612	0.475604	0.939961	0.00856429	1.75246	ENSPSIG00000002527	40.6789	40.1747	40.6053	24.3073	32.2468	36.7408	0.648215	-0.150959	ENSPSIG00000002523	7.99144	7.22071	9.53244	8.56922	8.54956	6.40785	0.260633	0.293868
ENSPSIG00000002507	1.59846	1.9545	2.27275	0.829919	1.51165	1.06274	0.134196	-0.537631	ENSPSIG00000002528	11.6529	10.1544	7.13326	5.914	12.8935	14.0378	0.472041	0.45947	ENSPSIG00000002524	0.314291	1.29171	0.445278	1.14732	0.819914	0.367276	0.0816323	1.20603
ENSPSIG00000002509	3.72039	3.89409	3.37249	6.26796	6.28571	1.97666	0.360442	0.458583	ENSPSIG00000002531	10.3657	11.1183	6.37685	9.60683	8.94064	10.4366	0.292167	0.392774	ENSPSIG00000002526	71.0108	68.0143	73.57	30.4558	24.6296	35.067	0.000105444	-0.862077
ENSPSIG00000002510	11.386	10.2283	7.74988	5.24637	8.18287	8.33078	0.584976	-0.178599	ENSPSIG00000002532	5.73357	4.99943	4.57457	3.31123	3.05126	4.39482	0.574717	-0.204084	ENSPSIG00000002527	70.9638	63.18	68.538	24.3073	32.2468	36.7408	0.0178388	-0.578335
ENSPSIG00000002512	15.8232	39.4478	15.8745	13.7324	15.142	15.9766	0.437979	-0.370922	ENSPSIG00000002536	5.23968	6.83372	8.94114	5.74036	5.89254	5.22502	0.794708	0.086095	ENSPSIG00000002528	13.4793	12.7741	18.0582	5.914	12.8935	14.0378	0.805845	0.12854
ENSPSIG00000002517	1.03367	1.57514	2.17547	2.22476	1.74803	1.58673	0.266409	0.381628	ENSPSIG00000002537	0.45695	0.436166	0.94185	0.182934	0.114064	0.091332	0.00938589	-1.52877	ENSPSIG00000002531	6.43226	11.5211	8.49407	9.60683	8.94064	10.4366	0.166873	0.583068
ENSPSIG00000002518	7.80461	4.75494	9.08544	6.59955	6.60372	7.17678	0.859518	0.114325	ENSPSIG00000002538	12.1903	13.2159	10.4912	6.14119	4.76348	3.64727	0.00138823	-0.976336	ENSPSIG00000002532	7.18727	8.36274	9.43215	3.31123	3.05126	4.39482	0.00707833	-0.768224
ENSPSIG00000002519	1.20048	1.17607	1.10862	0.342635	0.627526	0.32374	0.00440383	-1.13426	ENSPSIG00000002541	4.51279	4.74355	4.99507	25.8305	7.22023	5.16136	0.0374773	1.37129	ENSPSIG00000002534	1.13462	1.0998	1.46751	0.18309	0.051352	0	0.00935669	-2.7448
ENSPSIG00000002520	11.8367	11.0939	10.6253	9.41815	9.64044	9.86916	0.872928	-0.0275267	ENSPSIG00000002543	4.23694	5.59265	3.23667	0.458376	0.565584	0.231648	6.17586e-15	-3.02078	ENSPSIG00000002536	7.6756	6.65266	8.5026	5.74036	5.89254	5.22502	0.474732	-0.202945
ENSPSIG00000002521	2.16607	1.52562	1.35546	0.847784	1.01171	0.623547	0.00813468	-0.877214	ENSPSIG00000002544	4.4502	6.20794	3.08877	4.70866	6.24894	2.48819	0.783534	0.19013	ENSPSIG00000002537	0.382062	1.01401	0.215384	0.182934	0.114064	0.091332	0.147973	-1.21136
ENSPSIG00000002523	7.99144	7.22071	9.53244	7.67859	9.15943	6.77669	0.660603	0.12497	ENSPSIG00000002546	35.6503	41.8796	23.4407	162.453	97.5034	28.9645	0.0212728	1.41719	ENSPSIG00000002538	20.7685	20.0456	20.8878	6.14119	4.76348	3.64727	3.59664e-10	-1.60388
ENSPSIG00000002524	0.314291	1.29171	0.445278	1.41633	1.19652	1.31043	5.71851e-05	1.65015	ENSPSIG00000002547	17.6669	18.7411	18.6109	9.88564	12.8885	13.8979	0.310364	-0.321022	ENSPSIG00000002540	1.24515	0.357689	0.325683	0.495554	0.121053	0.03859	0.720689	-0.427865
ENSPSIG00000002526	71.0108	68.0143	73.57	42.8992	45.3288	55.4873	0.0218753	-0.365632	ENSPSIG00000002548	0.72759	0.790166	0.573522	8.50359	0.813769	2.30616	0.0433987	1.67407	ENSPSIG00000002541	6.54651	7.59148	5.02896	25.8305	7.22023	5.16136	0.0423135	1.3715
ENSPSIG00000002527	70.9638	63.18	68.538	40.1747	40.6789	40.6053	2.62721e-06	-0.42082	ENSPSIG00000002550	26.5251	25.2333	19.9136	20.0702	18.9243	18.6319	0.626262	-0.156206	ENSPSIG00000002543	9.67864	9.75233	7.60172	0.458376	0.565584	0.231648	1.06249e-32	-4.00827
ENSPSIG00000002528	13.4793	12.7741	18.0582	10.1544	11.6529	7.13326	0.401344	-0.351125	ENSPSIG00000002551	4.23849	4.48726	3.52741	4.66061	2.54873	4.81124	0.737007	0.195253	ENSPSIG00000002544	1.00198	0.93388	0.751756	4.70866	6.24894	2.48819	3.84442e-11	2.69635
ENSPSIG00000002531	6.43226	11.5211	8.49407	11.1183	10.3657	6.37685	0.681502	0.189781	ENSPSIG00000002554	4.93847	3.58319	3.19341	1.98387	11.506	9.75125	0.140529	1.05426	ENSPSIG00000002546	30.9239	35.6673	28.0646	162.453	97.5034	28.9645	0.000599238	1.92386
ENSPSIG00000002532	7.18727	8.36274	9.43215	4.99943	5.73357	4.57457	0.000971624	-0.554699	ENSPSIG00000002555	8.18651	7.97608	8.42749	10.0579	12.6648	9.15378	0.036821	0.671971	ENSPSIG00000002547	22.2184	19.935	19.7147	9.88564	12.8885	13.8979	0.32324	-0.301191
ENSPSIG00000002534	1.13462	1.0998	1.46751	0.099517	0.193716	0.15496	1.01412e-10	-2.48516	ENSPSIG00000002556	8.70773	8.73727	7.91942	7.47246	7.38415	5.9164	0.289767	-0.245437	ENSPSIG00000002548	0.759839	1.11801	0.790524	8.50359	0.813769	2.30616	0.0382866	1.87749
ENSPSIG00000002536	7.6756	6.65266	8.5026	6.83372	5.23968	8.94114	0.224384	-0.278632	ENSPSIG00000002557	0.201041	0.336119	0.229612	0.213645	0.349237	0	0.930467	-0.124088	ENSPSIG00000002550	26.6309	31.0639	36.3751	20.0702	18.9243	18.6319	0.120882	-0.269571
ENSPSIG00000002537	0.382062	1.01401	0.215384	0.436166	0.45695	0.94185	0.632725	0.35511	ENSPSIG00000002559	0.437378	0.655663	0.649095	0.307654	0.31289	0.365833	0.491494	-0.39237	ENSPSIG00000002551	4.30217	5.95671	7.62127	4.66061	2.54873	4.81124	0.92832	-0.0509275
ENSPSIG00000002538	20.7685	20.0456	20.8878	13.2159	12.1903	10.4912	3.28212e-06	-0.599361	ENSPSIG00000002560	2.84091	3.3094	2.45936	1.70308	3.86294	2.72122	0.812841	0.171176	ENSPSIG00000002553	1.25012	1.03869	0.791582	0.143034	0	0.050626	0.0348196	-2.30044
ENSPSIG00000002540	1.24515	0.357689	0.325683	0.088637	0.030572	0.216405	0.073375	-1.3384	ENSPSIG00000002561	2.21023	0.999933	2.02359	1.43411	2.78112	0.483935	0.994103	0.00855824	ENSPSIG00000002554	0.409362	0.037041	0.153239	1.98387	11.506	9.75125	6.50455e-10	4.97596
ENSPSIG00000002541	6.54651	7.59148	5.02896	4.74355	4.51279	4.99507	0.772678	-0.101009	ENSPSIG00000002562	6.61561	6.36634	7.40348	6.66219	7.50605	6.16141	0.291026	0.242947	ENSPSIG00000002555	6.75961	5.29017	2.32342	10.0579	12.6648	9.15378	0.00673965	1.48175
ENSPSIG00000002543	9.67864	9.75233	7.60172	5.59265	4.23694	3.23667	0.000621341	-0.842666	ENSPSIG00000002563	15.8059	22.1583	16.3682	6.92708	0.580194	0.902609	0.00519292	-2.19058	ENSPSIG00000002556	6.191	7.9828	7.45902	7.47246	7.38415	5.9164	0.409925	0.234689
ENSPSIG00000002544	1.00198	0.93388	0.751756	6.20794	4.4502	3.08877	1.61962e-16	2.4789	ENSPSIG00000002564	7.51181	7.67459	6.33744	5.50728	5.83086	4.80411	0.539469	-0.156963	ENSPSIG00000002557	0.092596	0.198453	0.146566	0.213645	0.349237	0	0.70541	0.574716
ENSPSIG00000002546	30.9239	35.6673	28.0646	41.8796	35.6503	23.4407	0.155233	0.412545	ENSPSIG00000002565	1.90224	2.70818	2.15203	2.43591	2.27535	1.77317	0.655664	0.177369	ENSPSIG00000002559	1.14054	1.35806	1.05278	0.307654	0.31289	0.365833	0.0324041	-0.968077
ENSPSIG00000002547	22.2184	19.935	19.7147	18.7411	17.6669	18.6109	0.880353	0.0307958	ENSPSIG00000002568	12.7567	13.9837	15.9373	14.9419	11.7319	7.35781	0.866377	-0.0868851	ENSPSIG00000002560	2.21462	1.78807	2.12769	1.70308	3.86294	2.72122	0.13096	0.850908
ENSPSIG00000002548	0.759839	1.11801	0.790524	0.790166	0.72759	0.573522	0.952874	-0.0477834	ENSPSIG00000002569	2.5125	4.0871	2.64173	4.2826	3.16751	2.34875	0.650864	0.274829	ENSPSIG00000002561	2.28306	2.86486	1.54691	1.43411	2.78112	0.483935	0.948166	-0.0655951
ENSPSIG00000002550	26.6309	31.0639	36.3751	25.2333	26.5251	19.9136	0.697847	-0.101555	ENSPSIG00000002571	1.30097	0.931754	1.35613	0.013263	0	0.102026	0.000581847	-2.84981	ENSPSIG00000002562	8.45549	8.8806	12.0459	6.66219	7.50605	6.16141	0.735791	-0.0962894
ENSPSIG00000002551	4.30217	5.95671	7.62127	4.48726	4.23849	3.52741	0.488684	-0.241932	ENSPSIG00000002572	66.444	58.0907	32.0523	17.1894	31.5081	21.9298	0.0922004	-0.74978	ENSPSIG00000002563	28.168	55.6379	48.3787	6.92708	0.580194	0.902609	4.02906e-05	-3.372
ENSPSIG00000002553	1.25012	1.03869	0.791582	0.147578	0.110887	0.409533	0.000829532	-1.73439	ENSPSIG00000002573	39.3643	13.2815	22.9174	10.8966	28.3131	17.6201	0.29237	-0.541894	ENSPSIG00000002564	7.58158	6.71735	8.48782	5.50728	5.83086	4.80411	0.933715	0.0217543
ENSPSIG00000002554	0.409362	0.037041	0.153239	3.58319	4.93847	3.19341	1.89536e-11	3.76651	ENSPSIG00000002574	1.46767	1.0535	1.43812	0.31569	0.26224	0.448371	7.88254e-05	-1.59173	ENSPSIG00000002565	3.48469	4.0514	4.13638	2.43591	2.27535	1.77317	0.116537	-0.394648
ENSPSIG00000002555	6.75961	5.29017	2.32342	7.97608	8.18651	8.42749	0.0987094	0.801372	ENSPSIG00000002575	0.666951	0.804273	0.999836	0.132857	0.427795	0.092795	0.128588	-1.26233	ENSPSIG00000002568	16.7269	15.5595	16.9569	14.9419	11.7319	7.35781	0.843889	-0.0835436
ENSPSIG00000002556	6.191	7.9828	7.45902	8.73727	8.70773	7.91942	0.0127267	0.486711	ENSPSIG00000002576	3.23151	2.35818	3.12659	4.79092	2.89157	2.86449	0.329316	0.476137	ENSPSIG00000002569	4.4056	3.59711	2.71753	4.2826	3.16751	2.34875	0.511653	0.34534
ENSPSIG00000002557	0.092596	0.198453	0.146566	0.336119	0.201041	0.229612	0.132131	0.899297	ENSPSIG00000002577	1.18344	2.56122	1.16562	0.136524	0.159612	0.605203	0.0357133	-1.71437	ENSPSIG00000002572	50.833	71.7837	74.264	17.1894	31.5081	21.9298	0.0182191	-0.884561
ENSPSIG00000002559	1.14054	1.35806	1.05278	0.655663	0.437378	0.649095	0.216706	-0.537394	ENSPSIG00000002578	8.22964	7.80657	3.94393	3.08331	8.49022	3.28344	0.754793	-0.243524	ENSPSIG00000002573	44.0698	43.8256	32.1963	10.8966	28.3131	17.6201	0.000831074	-1.08757
ENSPSIG00000002560	2.21462	1.78807	2.12769	3.3094	2.84091	2.45936	0.0709169	0.675073	ENSPSIG00000002579	0.561608	2.05251	1.15028	1.05437	0.550565	0	0.63699	-0.57377	ENSPSIG00000002574	0.569674	0.478193	0.582123	0.31569	0.26224	0.448371	0.737388	-0.19432
ENSPSIG00000002561	2.28306	2.86486	1.54691	0.999933	2.21023	2.02359	0.927208	-0.0658699	ENSPSIG00000002580	5.44754	4.73358	5.45257	3.42866	4.90836	3.3509	0.687992	-0.169046	ENSPSIG00000002575	2.66478	3.24371	2.39966	0.132857	0.427795	0.092795	2.22076e-05	-2.90854
ENSPSIG00000002562	8.45549	8.8806	12.0459	6.36634	6.61561	7.40348	0.118715	-0.328997	ENSPSIG00000002581	0.203211	0.208895	0.40496	1.48897	1.75662	0.257462	0.0412188	1.58343	ENSPSIG00000002576	15.4626	16.3817	7.99515	4.79092	2.89157	2.86449	0.00258239	-1.4689
ENSPSIG00000002563	28.168	55.6379	48.3787	22.1583	15.8059	16.3682	0.00191079	-0.862367	ENSPSIG00000002582	1.66786	2.71531	1.50822	1.9953	1.50979	1.1366	0.92152	-0.0869094	ENSPSIG00000002578	4.45872	10.7886	10.3666	3.08331	8.49022	3.28344	0.563276	-0.405238
ENSPSIG00000002564	7.58158	6.71735	8.48782	7.67459	7.51181	6.33744	0.343081	0.187659	ENSPSIG00000002585	2.77372	1.91109	2.82273	0.344234	0.736669	1.66534	0.212293	-0.939097	ENSPSIG00000002579	8.41187	12.5546	16.9741	1.05437	0.550565	0	0.0013168	-3.3445
ENSPSIG00000002565	3.48469	4.0514	4.13638	2.70818	1.90224	2.15203	0.0110621	-0.561488	ENSPSIG00000002586	8.00054	11.8085	9.50517	6.90787	8.39136	8.34258	0.675695	-0.153327	ENSPSIG00000002580	8.79636	7.95862	9.25563	3.42866	4.90836	3.3509	0.0208891	-0.690788
ENSPSIG00000002568	16.7269	15.5595	16.9569	13.9837	12.7567	15.9373	0.933848	0.0172489	ENSPSIG00000002588	2.51592	2.48818	0.8976	1.32568	1.63475	1.02527	0.680342	-0.298619	ENSPSIG00000002581	0.80791	0.954819	0.506105	1.48897	1.75662	0.257462	0.286193	0.903103
ENSPSIG00000002569	4.4056	3.59711	2.71753	4.0871	2.5125	2.64173	0.89489	0.0695763	ENSPSIG00000002589	2.09188	1.95926	2.69301	3.82961	2.2822	1.21497	0.648623	0.279211	ENSPSIG00000002582	3.30939	2.74043	3.54915	1.9953	1.50979	1.1366	0.250577	-0.664375
ENSPSIG00000002571	0.190715	0.039253	0.210669	0.931754	1.30097	1.35613	1.19142e-05	2.65118	ENSPSIG00000002591	13.3783	12.429	14.2804	17.3355	15.348	13.7364	0.0233834	0.445342	ENSPSIG00000002585	1.40129	0.771679	1.11602	0.344234	0.736669	1.66534	0.852603	0.185634
ENSPSIG00000002572	50.833	71.7837	74.264	58.0907	66.444	32.0523	0.809028	-0.102385	ENSPSIG00000002592	0.229435	1.68941	0.149764	1.68694	1.46557	0.312355	0.21018	1.09366	ENSPSIG00000002586	8.93722	9.91159	11.3756	6.90787	8.39136	8.34258	0.764768	0.0963427
ENSPSIG00000002573	44.0698	43.8256	32.1963	13.2815	39.3643	22.9174	0.203541	-0.497447	ENSPSIG00000002593	0.482446	0.768078	0.387999	9.57002	4.44985	2.45633	1.55083e-08	3.20449	ENSPSIG00000002588	1.41736	2.29217	2.01939	1.32568	1.63475	1.02527	0.886332	-0.070803
ENSPSIG00000002574	0.569674	0.478193	0.582123	1.0535	1.46767	1.43812	3.12798e-07	1.44841	ENSPSIG00000002594	7.7799	10.9487	4.53116	5.23415	5.25886	4.22821	0.598291	-0.281359	ENSPSIG00000002589	1.83535	1.12727	1.47804	3.82961	2.2822	1.21497	0.00352131	1.35684
ENSPSIG00000002575	2.66478	3.24371	2.39966	0.804273	0.666951	0.999836	0.000101682	-1.45572	ENSPSIG00000002595	8.78444	8.92751	12.502	84.9635	165.902	701.886	1.06852e-11	4.30297	ENSPSIG00000002591	9.36665	9.43637	10.1285	17.3355	15.348	13.7364	6.66104e-13	1.12339
ENSPSIG00000002576	15.4626	16.3817	7.99515	2.35818	3.23151	3.12659	4.6175e-08	-1.91527	ENSPSIG00000002596	0.113428	0.234977	1.6422	1.31507	1.62424	5.44069	0.1209	1.50185	ENSPSIG00000002593	1.14438	0.57831	0.416101	9.57002	4.44985	2.45633	2.2056e-07	3.23691
ENSPSIG00000002577	1.73034	0.772827	0.857389	2.56122	1.18344	1.16562	0.492267	0.587506	ENSPSIG00000002597	2.93867	3.16098	3.26881	4.12116	3.77238	2.83313	0.12444	0.42908	ENSPSIG00000002594	7.76788	11.6837	11.5153	5.23415	5.25886	4.22821	0.219238	-0.589943
ENSPSIG00000002578	4.45872	10.7886	10.3666	7.80657	8.22964	3.94393	0.810667	-0.141903	ENSPSIG00000002599	0.146294	0.309857	0.7148	0.52082	0.922746	0.230193	0.423144	0.748542	ENSPSIG00000002595	0.210384	0.05677	0.20576	84.9635	165.902	701.886	1.7742e-42	10.2685
ENSPSIG00000002579	8.41187	12.5546	16.9741	2.05251	0.561608	1.15028	9.6413e-11	-2.8221	ENSPSIG00000002602	2.78899	2.88556	2.78894	3.44084	2.15545	2.29057	0.740595	0.170512	ENSPSIG00000002596	1.07905	0	0	1.31507	1.62424	5.44069	0.138785	2.10198
ENSPSIG00000002580	8.79636	7.95862	9.25563	4.73358	5.44754	5.45257	0.0052803	-0.511498	ENSPSIG00000002604	53.3356	49.7354	58.6422	101.552	83.4296	76.1422	3.26668e-06	0.921257	ENSPSIG00000002597	4.18576	3.74109	3.59562	4.12116	3.77238	2.83313	0.203286	0.342697
ENSPSIG00000002581	0.80791	0.954819	0.506105	0.208895	0.203211	0.40496	0.111979	-0.885905	ENSPSIG00000002605	0.353387	0.736384	1.00956	1.5968	0.207532	0.922565	0.820806	0.239195	ENSPSIG00000002602	3.31071	3.24609	3.32559	3.44084	2.15545	2.29057	0.718013	0.163078
ENSPSIG00000002582	3.30939	2.74043	3.54915	2.71531	1.66786	1.50822	0.234117	-0.547193	ENSPSIG00000002606	12.2299	13.7831	12.3463	33.2398	17.2733	4.66564	0.364857	0.70664	ENSPSIG00000002604	2.97765	1.93548	1.1034	101.552	83.4296	76.1422	9.44709e-53	5.85369
ENSPSIG00000002585	1.40129	0.771679	1.11602	1.91109	2.77372	2.82273	0.00164545	1.24087	ENSPSIG00000002607	5.9129	7.36299	6.4708	5.22527	3.24767	5.35986	0.976026	0.0194707	ENSPSIG00000002605	1.16827	2.29158	2.14159	1.5968	0.207532	0.922565	0.329215	-0.777453
ENSPSIG00000002586	8.93722	9.91159	11.3756	11.8085	8.00054	9.50517	0.136534	0.25873	ENSPSIG00000002608	10.6842	23.6855	15.929	20.3567	20.9382	63.1542	0.00341148	1.57635	ENSPSIG00000002606	46.3852	42.6071	29.7285	33.2398	17.2733	4.66564	0.414491	-0.627877
ENSPSIG00000002588	1.41736	2.29217	2.01939	2.48818	2.51592	0.8976	0.679008	0.243828	ENSPSIG00000002609	3.09162	3.09052	3.88848	4.03676	5.91304	6.72438	0.0115361	0.936197	ENSPSIG00000002607	21.7607	12.6021	12.9754	5.22527	3.24767	5.35986	0.000246031	-0.937817
ENSPSIG00000002589	1.83535	1.12727	1.47804	1.95926	2.09188	2.69301	5.27381e-05	1.08537	ENSPSIG00000002611	88.6555	90.3703	185.014	133.659	66.0594	103.593	0.98347	-0.0154431	ENSPSIG00000002608	2.14111	2.86511	1.90036	20.3567	20.9382	63.1542	4.77824e-18	4.27664
ENSPSIG00000002591	9.36665	9.43637	10.1285	12.429	13.3783	14.2804	8.19783e-09	0.684032	ENSPSIG00000002613	9.2259	11.6242	12.2407	8.68299	18.7714	9.22411	0.48299	0.367224	ENSPSIG00000002609	1.84436	1.04127	0.764966	4.03676	5.91304	6.72438	1.93921e-07	2.54212
ENSPSIG00000002593	1.14438	0.57831	0.416101	0.768078	0.482446	0.387999	0.812087	-0.194956	ENSPSIG00000002614	5.42244	4.84873	5.01992	4.5178	3.29678	3.99003	0.838613	-0.0693635	ENSPSIG00000002611	64.3862	49.2044	52.4212	133.659	66.0594	103.593	0.000148791	1.29622
ENSPSIG00000002594	7.76788	11.6837	11.5153	10.9487	7.7799	4.53116	0.493037	-0.290185	ENSPSIG00000002616	4.53929	5.88587	3.54846	7.72887	4.48218	4.83968	0.217585	0.546769	ENSPSIG00000002613	17.7856	28.5621	28.1594	8.68299	18.7714	9.22411	0.243269	-0.560477
ENSPSIG00000002595	0.210384	0.05677	0.20576	8.92751	8.78444	12.502	7.4076e-51	5.83155	ENSPSIG00000002617	23.6339	28.8726	21.6727	14.3256	10.4924	12.0982	0.229449	-0.247308	ENSPSIG00000002614	6.40327	7.43236	7.02657	4.5178	3.29678	3.99003	0.0664259	-0.411837
ENSPSIG00000002597	4.18576	3.74109	3.59562	3.16098	2.93867	3.26881	0.695318	-0.0807653	ENSPSIG00000002618	5.75694	8.46691	6.39538	0.546024	2.2245	58.6795	0.31054	1.08331	ENSPSIG00000002616	5.9816	5.63018	5.00708	7.72887	4.48218	4.83968	0.191274	0.462287
ENSPSIG00000002602	3.31071	3.24609	3.32559	2.88556	2.78899	2.78894	0.998288	-0.000730618	ENSPSIG00000002619	6.31953	8.97296	9.34729	16.9763	6.91555	6.31703	0.582721	0.29075	ENSPSIG00000002617	44.1504	34.9149	39.2719	14.3256	10.4924	12.0982	0.01092	-0.407376
ENSPSIG00000002604	2.97765	1.93548	1.1034	49.7354	53.3356	58.6422	4.29885e-54	4.86823	ENSPSIG00000002620	4.36458	5.27441	4.94838	2.18186	2.3621	2.93148	0.00878003	-0.549572	ENSPSIG00000002618	1.83767	3.16393	0.630539	0.546024	2.2245	58.6795	0.0112905	2.98504
ENSPSIG00000002605	1.16827	2.29158	2.14159	0.736384	0.353387	1.00956	0.0489841	-1.02304	ENSPSIG00000002621	2.34182	2.31508	2.03172	5.02336	5.29759	6.93415	0.000461951	1.39009	ENSPSIG00000002619	12.0267	17.2381	14.0144	16.9763	6.91555	6.31703	0.344413	-0.391798
ENSPSIG00000002606	46.3852	42.6071	29.7285	13.7831	12.2299	12.3463	1.55493e-25	-1.46824	ENSPSIG00000002624	6.87508	7.4917	7.38959	8.36023	5.80452	4.98986	0.845901	0.0782158	ENSPSIG00000002620	5.64257	5.32915	6.99559	2.18186	2.3621	2.93148	1.56286e-06	-0.945158
ENSPSIG00000002607	21.7607	12.6021	12.9754	7.36299	5.9129	6.4708	0.002719	-0.926041	ENSPSIG00000002625	6.04519	5.74166	8.32775	4.26465	4.07242	11.515	0.873517	0.118823	ENSPSIG00000002621	2.1822	1.94679	1.11357	5.02336	5.29759	6.93415	8.52815e-05	1.9115
ENSPSIG00000002608	2.14111	2.86511	1.90036	23.6855	10.6842	15.929	5.422e-19	2.62251	ENSPSIG00000002628	530.902	442.657	524.628	21.7308	4.19612	0.397926	4.96805e-07	-3.8993	ENSPSIG00000002624	10.2508	11.6805	10.9128	8.36023	5.80452	4.98986	0.27456	-0.313904
ENSPSIG00000002609	1.84436	1.04127	0.764966	3.09052	3.09162	3.88848	0.00023139	1.56175	ENSPSIG00000002630	29.1156	29.8187	28.445	22.2394	23.6599	22.4063	0.623768	-0.0892767	ENSPSIG00000002625	3.26168	2.90614	4.37087	4.26465	4.07242	11.515	0.00270828	1.50503
ENSPSIG00000002611	64.3862	49.2044	52.4212	90.3703	88.6555	185.014	7.3637e-05	1.29738	ENSPSIG00000002631	30.7304	26.2975	27.3856	46.2384	26.729	41.6493	0.122609	0.503166	ENSPSIG00000002628	122.548	195.584	125.351	21.7308	4.19612	0.397926	0.000772442	-3.16708
ENSPSIG00000002613	17.7856	28.5621	28.1594	11.6242	9.2259	12.2407	6.81632e-05	-0.938761	ENSPSIG00000002632	8.42584	7.76862	9.64708	7.23709	4.90805	5.97947	0.0496939	-0.563029	ENSPSIG00000002630	26.2031	32.3848	28.9556	22.2394	23.6599	22.4063	0.449957	0.147633
ENSPSIG00000002614	6.40327	7.43236	7.02657	4.84873	5.42244	5.01992	0.0406347	-0.331428	ENSPSIG00000002633	2.52032	3.20076	3.88187	6.698	4.10355	7.62088	0.00320951	1.09619	ENSPSIG00000002631	34.4667	31.8059	30.5414	46.2384	26.729	41.6493	0.0813921	0.485293
ENSPSIG00000002616	5.9816	5.63018	5.00708	5.88587	4.53929	3.54846	0.790068	-0.0906329	ENSPSIG00000002634	8.45033	8.53221	8.26567	9.89149	7.52813	8.74621	0.285908	0.266198	ENSPSIG00000002632	13.3575	15.6973	15.1158	7.23709	4.90805	5.97947	0.000183831	-0.736961
ENSPSIG00000002617	44.1504	34.9149	39.2719	28.8726	23.6339	21.6727	0.262983	-0.148939	ENSPSIG00000002636	2.80702	2.85412	4.65503	3.61919	2.80863	4.07838	0.594333	0.258577	ENSPSIG00000002633	2.89345	3.22844	4.42373	6.698	4.10355	7.62088	1.48453e-06	1.45671
ENSPSIG00000002618	1.83767	3.16393	0.630539	8.46691	5.75694	6.39538	0.00133152	1.83171	ENSPSIG00000002637	3.56071	4.31111	3.33994	2.79087	2.44724	3.19312	0.446033	-0.200723	ENSPSIG00000002634	8.86986	8.92092	7.31443	9.89149	7.52813	8.74621	0.0275177	0.509789
ENSPSIG00000002619	12.0267	17.2381	14.0144	8.97296	6.31953	9.34729	0.00232809	-0.681201	ENSPSIG00000002638	1048.65	958.635	1556.01	3315.66	5908.4	9798.7	2.9008e-09	2.63028	ENSPSIG00000002636	4.57906	7.33234	4.56069	3.61919	2.80863	4.07838	0.68683	-0.175661
ENSPSIG00000002620	5.64257	5.32915	6.99559	5.27441	4.36458	4.94838	0.00789589	-0.382978	ENSPSIG00000002641	2.63795	1.99401	0.974332	1.56718	1.59189	0.945975	0.834135	0.127706	ENSPSIG00000002637	6.9388	5.40477	5.59178	2.79087	2.44724	3.19312	0.000369603	-0.674308
ENSPSIG00000002621	2.1822	1.94679	1.11357	2.31508	2.34182	2.03172	0.341009	0.484845	ENSPSIG00000002642	42.8551	37.4834	49.9681	4.70815	3.01383	3.48378	1.57963e-38	-3.25467	ENSPSIG00000002638	0.540619	0.919201	0.582648	3315.66	5908.4	9798.7	3.05421e-172	12.9313
ENSPSIG00000002624	10.2508	11.6805	10.9128	7.4917	6.87508	7.38959	0.0010449	-0.383672	ENSPSIG00000002643	0.311164	1.57153	0.250795	0.826957	0.02667	52.0361	0.162629	1.39667	ENSPSIG00000002639	2.53727	1.99417	1.26835	0.457661	0.165964	0.034145	0.000709677	-2.87608
ENSPSIG00000002625	3.26168	2.90614	4.37087	5.74166	6.04519	8.32775	8.37756e-10	1.40848	ENSPSIG00000002644	13.262	12.4273	17.7124	9.4815	9.87754	19.7412	0.883564	0.0961828	ENSPSIG00000002641	2.09897	2.00382	2.58209	1.56718	1.59189	0.945975	0.3661	-0.345839
ENSPSIG00000002628	122.548	195.584	125.351	442.657	530.902	524.628	7.18017e-20	1.94706	ENSPSIG00000002645	11.0744	6.03767	9.72289	14.0349	14.168	4.30527	0.50712	0.533013	ENSPSIG00000002642	19.7517	22.8942	23.2717	4.70815	3.01383	3.48378	1.40233e-16	-2.09429
ENSPSIG00000002630	26.2031	32.3848	28.9556	29.8187	29.1156	28.445	0.0814636	0.244903	ENSPSIG00000002647	0.136694	0.240904	0.262019	0.22607	0.341295	0.329367	0.312447	0.663278	ENSPSIG00000002644	21.7871	20.7377	22.1881	9.4815	9.87754	19.7412	0.597007	-0.258146
ENSPSIG00000002631	34.4667	31.8059	30.5414	26.2975	30.7304	27.3856	0.944156	-0.0157086	ENSPSIG00000002650	15.2013	12.9978	15.7835	6.54842	9.04899	8.39188	0.0604048	-0.514491	ENSPSIG00000002645	17.085	18.7058	12.4114	14.0349	14.168	4.30527	0.81524	0.189861
ENSPSIG00000002632	13.3575	15.6973	15.1158	7.76862	8.42584	9.64708	0.592709	-0.152689	ENSPSIG00000002651	4.70976	4.33618	5.71097	5.83422	5.65302	7.12439	0.175718	0.443832	ENSPSIG00000002647	0.272428	0.058517	0.243851	0.22607	0.341295	0.329367	0.242293	1.00202
ENSPSIG00000002633	2.89345	3.22844	4.42373	3.20076	2.52032	3.88187	0.200939	0.335937	ENSPSIG00000002653	24.4032	27.0774	25.96	18.3523	15.7718	25.9316	0.951279	0.0279657	ENSPSIG00000002650	11.3813	12.3662	11.805	6.54842	9.04899	8.39188	0.73038	-0.114963
ENSPSIG00000002634	8.86986	8.92092	7.31443	8.53221	8.45033	8.26567	0.147211	0.251466	ENSPSIG00000002654	15.215	15.7138	15.253	6.35419	13.0955	7.34427	0.221974	-0.576065	ENSPSIG00000002651	8.17696	6.2912	8.09173	5.83422	5.65302	7.12439	0.939717	0.0291928
ENSPSIG00000002636	4.57906	7.33234	4.56069	2.85412	2.80702	4.65503	0.268384	-0.422024	ENSPSIG00000002656	7.60966	9.39809	8.94762	13.0031	8.52704	8.16605	0.208345	0.439339	ENSPSIG00000002653	28.6096	27.3849	30.2018	18.3523	15.7718	25.9316	0.99915	-0.000499618
ENSPSIG00000002637	6.9388	5.40477	5.59178	4.31111	3.56071	3.33994	0.000165385	-0.462165	ENSPSIG00000002657	0.305157	0.402394	0.376558	5.53968	3.18036	1.96085	2.15565e-14	2.61974	ENSPSIG00000002654	8.96172	12.5902	12.4837	6.35419	13.0955	7.34427	0.777874	0.154735
ENSPSIG00000002638	0.540619	0.919201	0.582648	958.635	1048.65	1556.01	0	10.2734	ENSPSIG00000002658	3.65022	3.39612	3.41907	7.39389	4.40267	2.00595	0.356334	0.57754	ENSPSIG00000002656	8.08631	8.27024	8.97311	13.0031	8.52704	8.16605	0.0188914	0.690942
ENSPSIG00000002639	2.53727	1.99417	1.26835	0.074569	0.076651	0.105706	2.38287e-22	-3.98599	ENSPSIG00000002659	96.2191	86.9279	106.597	28.3087	35.7695	61.9492	0.0312789	-0.903229	ENSPSIG00000002657	0.415545	0.144036	0	5.53968	3.18036	1.96085	0.00310162	3.1538
ENSPSIG00000002641	2.09897	2.00382	2.58209	1.99401	2.63795	0.974332	0.133874	-0.463132	ENSPSIG00000002660	11.5479	11.8405	12.2533	5.99366	6.62003	9.09062	0.161608	-0.392167	ENSPSIG00000002658	4.42934	5.03941	4.18351	7.39389	4.40267	2.00595	0.471775	0.437494
ENSPSIG00000002642	19.7517	22.8942	23.2717	37.4834	42.8551	49.9681	1.01362e-12	1.22272	ENSPSIG00000002661	1.43589	1.55152	1.36383	6.93792	4.77354	2.13217	0.000486313	1.68727	ENSPSIG00000002659	193.778	166.909	156.666	28.3087	35.7695	61.9492	6.00108e-05	-1.54442
ENSPSIG00000002644	21.7871	20.7377	22.1881	12.4273	13.262	17.7124	0.0882768	-0.354938	ENSPSIG00000002662	0.099818	0.827632	2.30189	1.34314	1.50358	0.501466	0.805	0.292159	ENSPSIG00000002660	10.0674	10.5539	11.3577	5.99366	6.62003	9.09062	0.0878453	-0.451984
ENSPSIG00000002645	17.085	18.7058	12.4114	6.03767	11.0744	9.72289	0.460484	-0.377852	ENSPSIG00000002664	2.68828	6.3814	6.08256	3.37497	3.8978	5.41991	0.684861	0.238034	ENSPSIG00000002661	2.39795	3.41383	3.51232	6.93792	4.77354	2.13217	0.0915399	0.892997
ENSPSIG00000002647	0.272428	0.058517	0.243851	0.240904	0.136694	0.262019	0.740182	0.301537	ENSPSIG00000002665	71.2377	64.0401	79.6045	34.1065	41.1304	54.8023	0.176491	-0.467315	ENSPSIG00000002662	1.20321	0.902829	0.898151	1.34314	1.50358	0.501466	0.24548	0.780092
ENSPSIG00000002650	11.3813	12.3662	11.805	12.9978	15.2013	15.7835	0.0256968	0.411814	ENSPSIG00000002666	23.6873	14.3158	20.6136	58.4907	18.2455	19.7872	0.143225	0.890618	ENSPSIG00000002664	3.34607	2.47252	2.35398	3.37497	3.8978	5.41991	0.00323139	1.08254
ENSPSIG00000002651	8.17696	6.2912	8.09173	4.33618	4.70976	5.71097	0.0566578	-0.412415	ENSPSIG00000002668	210.25	252.35	225.518	1268.3	1800.4	2775.67	3.33767e-18	2.90029	ENSPSIG00000002665	114.092	107.472	108.096	34.1065	41.1304	54.8023	0.00214125	-0.879424
ENSPSIG00000002653	28.6096	27.3849	30.2018	27.0774	24.4032	25.96	0.891599	-0.0218812	ENSPSIG00000002671	2.22871	1.54224	1.52808	5.25066	2.00946	5.33629	0.0101614	1.28105	ENSPSIG00000002666	23.892	15.0752	24.2688	58.4907	18.2455	19.7872	0.0755199	1.00998
ENSPSIG00000002654	8.96172	12.5902	12.4837	15.7138	15.215	15.253	5.79703e-06	0.764313	ENSPSIG00000002672	163.365	168.162	176.947	315.55	218.482	177.283	0.0243385	0.701357	ENSPSIG00000002668	107.764	75.4276	52.3199	1268.3	1800.4	2775.67	2.85405e-31	4.48511
ENSPSIG00000002656	8.08631	8.27024	8.97311	9.39809	7.60966	8.94762	0.092959	0.256308	ENSPSIG00000002673	3.70368	4.19392	3.3201	1.71699	1.4814	2.20022	0.0241628	-0.91244	ENSPSIG00000002671	2.27119	1.84676	2.1193	5.25066	2.00946	5.33629	0.00603785	1.34913
ENSPSIG00000002657	0.415545	0.144036	0	0.402394	0.305157	0.376558	0.509532	0.695858	ENSPSIG00000002674	7.18126	7.17997	6.71896	4.431	3.84498	4.14572	0.00216972	-0.859202	ENSPSIG00000002672	175.104	181.256	207.604	315.55	218.482	177.283	0.00796973	0.76993
ENSPSIG00000002658	4.42934	5.03941	4.18351	3.39612	3.65022	3.41907	0.439818	-0.162469	ENSPSIG00000002675	5.30645	4.54595	3.98278	5.41902	2.89121	2.19878	0.811118	-0.150717	ENSPSIG00000002673	3.55745	2.30511	2.7987	1.71699	1.4814	2.20022	0.418549	-0.379755
ENSPSIG00000002659	193.778	166.909	156.666	86.9279	96.2191	106.597	2.30461e-05	-0.616756	ENSPSIG00000002676	0.707883	0.633762	0.808699	0.415259	0.153443	0.407655	0.293187	-0.763772	ENSPSIG00000002674	11.2115	8.2418	12.5135	4.431	3.84498	4.14572	4.1606e-06	-1.24165
ENSPSIG00000002660	10.0674	10.5539	11.3577	11.8405	11.5479	12.2533	0.809237	-0.0465935	ENSPSIG00000002677	0.126566	0.07909	0.236276	0.488891	0.236841	0.139484	0.534626	0.594071	ENSPSIG00000002675	8.437	7.25115	7.57285	5.41902	2.89121	2.19878	0.161808	-0.610047
ENSPSIG00000002661	2.39795	3.41383	3.51232	1.55152	1.43589	1.36383	0.000537775	-0.873712	ENSPSIG00000002678	11.4767	11.1682	12.8105	10.8734	9.63858	10.1469	0.902106	0.0349296	ENSPSIG00000002676	3.20506	4.85718	4.29737	0.415259	0.153443	0.407655	9.35957e-10	-3.05557
ENSPSIG00000002662	1.20321	0.902829	0.898151	0.827632	0.099818	2.30189	0.74442	0.328752	ENSPSIG00000002679	0.188554	0.613854	0.892663	1.50506	0.681719	0.261555	0.542811	0.617412	ENSPSIG00000002677	0.877478	1.16775	1.10458	0.488891	0.236841	0.139484	0.0634301	-1.18021
ENSPSIG00000002664	3.34607	2.47252	2.35398	6.3814	2.68828	6.08256	0.015501	0.826345	ENSPSIG00000002680	11.166	10.8464	10.983	15.4672	22.8731	12.9085	0.161073	0.478078	ENSPSIG00000002678	21.1583	18.7443	18.6432	10.8734	9.63858	10.1469	0.00762154	-0.478437
ENSPSIG00000002665	114.092	107.472	108.096	64.0401	71.2377	79.6045	0.00336189	-0.398842	ENSPSIG00000002681	6.57455	7.39627	6.98564	3.43749	3.60424	5.08649	0.0877538	-0.527098	ENSPSIG00000002680	11.5052	10.8819	11.4349	15.4672	22.8731	12.9085	0.0289849	0.634847
ENSPSIG00000002666	23.892	15.0752	24.2688	14.3158	23.6873	20.6136	0.840702	0.0812996	ENSPSIG00000002682	5.99286	6.30662	5.65061	12.4836	11.5304	8.5671	3.63004e-05	1.06518	ENSPSIG00000002681	6.80081	6.51994	6.81662	3.43749	3.60424	5.08649	0.3962	-0.269869
ENSPSIG00000002668	107.764	75.4276	52.3199	252.35	210.25	225.518	8.0516e-13	1.54007	ENSPSIG00000002684	5.09656	7.9215	6.34385	3.78616	4.53791	3.2891	0.508053	-0.245407	ENSPSIG00000002682	5.76126	9.57462	6.10661	12.4836	11.5304	8.5671	0.00548096	0.957395
ENSPSIG00000002671	2.27119	1.84676	2.1193	1.54224	2.22871	1.52808	0.971747	0.0185486	ENSPSIG00000002685	4.43889	5.10641	4.40692	5.01344	4.27228	3.50284	0.742476	0.112529	ENSPSIG00000002683	0.059619	0.818632	0.244385	0.412003	0.023135	0	0.840357	0.34391
ENSPSIG00000002672	175.104	181.256	207.604	168.162	163.365	176.947	0.664156	0.069307	ENSPSIG00000002686	2.44199	1.9457	3.62748	0.153892	0.717977	6.53067	0.996376	0.00609123	ENSPSIG00000002684	9.38261	10.5146	6.07976	3.78616	4.53791	3.2891	0.121281	-0.555687
ENSPSIG00000002673	3.55745	2.30511	2.7987	4.19392	3.70368	3.3201	0.0172387	0.567466	ENSPSIG00000002687	1.17538	1.23674	1.42159	7.19071	8.09104	4.71249	2.02835e-16	2.51707	ENSPSIG00000002685	2.87127	2.69359	2.9172	5.01344	4.27228	3.50284	1.49347e-06	1.04078
ENSPSIG00000002674	11.2115	8.2418	12.5135	7.17997	7.18126	6.71896	0.152263	-0.358644	ENSPSIG00000002689	0.441248	0.772388	0.428122	0.218299	0.506137	2.06046	0.295816	0.934844	ENSPSIG00000002687	1.37001	1.56999	1.59733	7.19071	8.09104	4.71249	4.61742e-16	2.53373
ENSPSIG00000002675	8.437	7.25115	7.57285	4.54595	5.30645	3.98278	0.010982	-0.445154	ENSPSIG00000002690	6.88514	8.183	7.33521	2.95797	3.62743	4.40446	0.00256988	-0.763352	ENSPSIG00000002690	9.19403	9.85831	10.6762	2.95797	3.62743	4.40446	0.000123249	-0.911787
ENSPSIG00000002676	3.20506	4.85718	4.29737	0.633762	0.707883	0.808699	5.5864e-13	-2.2081	ENSPSIG00000002691	242.69	233.537	244.812	338.817	534.391	558.857	0.000314784	1.10258	ENSPSIG00000002691	79.2686	56.3959	46.3118	338.817	534.391	558.857	3.83741e-15	2.7438
ENSPSIG00000002677	0.877478	1.16775	1.10458	0.07909	0.126566	0.236276	0.000802416	-1.77829	ENSPSIG00000002692	9.35004	9.58716	4.82032	3.75742	6.69137	6.18337	0.827086	-0.152176	ENSPSIG00000002692	6.95535	14.6403	23.7885	3.75742	6.69137	6.18337	0.251903	-0.705111
ENSPSIG00000002678	21.1583	18.7443	18.6432	11.1682	11.4767	12.8105	0.000750035	-0.502291	ENSPSIG00000002693	7.89187	7.08039	7.85912	7.10635	6.87356	8.19511	0.359795	0.199622	ENSPSIG00000002693	10.1244	10.0536	11.7448	7.10635	6.87356	8.19511	0.780608	-0.068877
ENSPSIG00000002680	11.5052	10.8819	11.4349	10.8464	11.166	10.983	0.392	0.156533	ENSPSIG00000002694	43.3396	39.1495	42.422	53.2136	40.9645	38.16	0.216097	0.318852	ENSPSIG00000002694	35.8954	36.0697	36.4551	53.2136	40.9645	38.16	0.000289205	0.726933
ENSPSIG00000002681	6.80081	6.51994	6.81662	7.39627	6.57455	6.98564	0.0252476	0.273605	ENSPSIG00000002696	2.67301	2.25775	1.45522	0.483964	0.257195	0.254841	6.43064e-08	-2.3156	ENSPSIG00000002696	2.22112	1.18655	2.00314	0.483964	0.257195	0.254841	2.84128e-05	-2.04309
ENSPSIG00000002682	5.76126	9.57462	6.10661	6.30662	5.99286	5.65061	0.765127	-0.104369	ENSPSIG00000002697	175.835	162.692	154.11	183.95	132.536	129.768	0.635814	0.143816	ENSPSIG00000002697	159.735	140.17	129.765	183.95	132.536	129.768	0.0105348	0.556289
ENSPSIG00000002684	9.38261	10.5146	6.07976	7.9215	5.09656	6.34385	0.383098	-0.29606	ENSPSIG00000002698	16.4127	18.3871	16.7338	13.3337	14.6747	15.9768	0.971826	0.0159705	ENSPSIG00000002698	21.8081	27.0542	21.6659	13.3337	14.6747	15.9768	0.529485	-0.220962
ENSPSIG00000002685	2.87127	2.69359	2.9172	5.10641	4.43889	4.40692	1.4329e-11	0.936869	ENSPSIG00000002700	22.9176	20.53	23.0193	22.189	34.9727	28.0726	0.0513874	0.572792	ENSPSIG00000002700	5.34569	5.64442	5.98469	22.189	34.9727	28.0726	1.10586e-27	2.73307
ENSPSIG00000002687	1.37001	1.56999	1.59733	1.23674	1.17538	1.42159	0.940412	-0.0302017	ENSPSIG00000002701	11.4756	10.5963	11.6627	8.39525	10.4613	9.45366	0.805526	-0.0751097	ENSPSIG00000002701	8.26359	9.57902	8.92752	8.39525	10.4613	9.45366	0.0597102	0.416845
ENSPSIG00000002689	0.181667	0.173302	0.151292	0.772388	0.441248	0.428122	0.00624349	1.36921	ENSPSIG00000002702	95.8601	69.1364	96.7795	8.11724	14.6509	34.2943	0.00228049	-1.73266	ENSPSIG00000002702	62.5667	56.9581	56.4572	8.11724	14.6509	34.2943	0.0666872	-1.10042
ENSPSIG00000002690	9.19403	9.85831	10.6762	8.183	6.88514	7.33521	0.487064	-0.13233	ENSPSIG00000002703	83.7927	111.907	45.2708	11.4589	62.9018	17.8458	0.209579	-0.964007	ENSPSIG00000002703	66.6954	114.97	95.6312	11.4589	62.9018	17.8458	0.143231	-1.05795
ENSPSIG00000002691	79.2686	56.3959	46.3118	233.537	242.69	244.812	9.14105e-14	1.6366	ENSPSIG00000002704	1.4419	1.06485	2.01688	0.394177	0.714905	0.51643	0.105521	-0.938549	ENSPSIG00000002704	2.95463	3.3207	3.53515	0.394177	0.714905	0.51643	1.6979e-08	-2.31555
ENSPSIG00000002692	6.95535	14.6403	23.7885	9.58716	9.35004	4.82032	0.356565	-0.522179	ENSPSIG00000002705	0.323652	0.676264	0.617202	0.053175	0.338436	0.420286	0.5795	-0.552447	ENSPSIG00000002705	2.43377	2.11614	2.39177	0.053175	0.338436	0.420286	0.00143215	-2.30593
ENSPSIG00000002693	10.1244	10.0536	11.7448	7.08039	7.89187	7.85912	0.0808685	-0.260659	ENSPSIG00000002707	3.19988	2.75502	6.74988	4.29275	5.66841	5.17063	0.400523	0.456472	ENSPSIG00000002707	7.83746	12.118	10.8233	4.29275	5.66841	5.17063	0.125901	-0.414025
ENSPSIG00000002694	35.8954	36.0697	36.4551	39.1495	43.3396	42.422	0.000171871	0.416269	ENSPSIG00000002709	12.8269	13.9863	12.1811	19.5398	9.64906	12.1021	0.69726	0.151045	ENSPSIG00000002709	17.4578	22.3861	17.9949	19.5398	9.64906	12.1021	0.929341	-0.0295403
ENSPSIG00000002696	2.22112	1.18655	2.00314	2.25775	2.67301	1.45522	0.438726	0.36009	ENSPSIG00000002710	1.90509	3.05213	0.428962	1.93953	1.37325	1.89377	0.928817	0.103507	ENSPSIG00000002710	3.15733	2.75982	3.05976	1.93953	1.37325	1.89377	0.880445	-0.120129
ENSPSIG00000002697	159.735	140.17	129.765	162.692	175.835	154.11	0.00206231	0.421784	ENSPSIG00000002711	4.98512	4.93842	6.50699	0.86176	2.25051	3.159	0.102111	-0.994422	ENSPSIG00000002711	17.4756	10.2066	10.9844	0.86176	2.25051	3.159	0.000289815	-2.04981
ENSPSIG00000002698	21.8081	27.0542	21.6659	18.3871	16.4127	16.7338	0.423305	-0.2277	ENSPSIG00000002712	16.1834	16.0291	16.5707	18.9244	13.6744	12.8599	0.634468	0.152884	ENSPSIG00000002712	24.3592	24.5969	27.3191	18.9244	13.6744	12.8599	0.292894	-0.26109
ENSPSIG00000002700	5.34569	5.64442	5.98469	20.53	22.9176	23.0193	2.44757e-69	2.16775	ENSPSIG00000002713	7.47039	6.45404	6.8884	11.3808	10.8942	8.69374	0.000203546	0.802297	ENSPSIG00000002713	6.38827	4.51384	4.65831	11.3808	10.8942	8.69374	4.71816e-08	1.42746
ENSPSIG00000002701	8.26359	9.57902	8.92752	10.5963	11.4756	11.6627	0.000177936	0.500347	ENSPSIG00000002714	16.3138	13.1398	9.58404	4.46691	9.35454	17.1714	0.818923	0.161848	ENSPSIG00000002714	6.82581	12.7655	15.0381	4.46691	9.35454	17.1714	0.379225	0.498974
ENSPSIG00000002702	62.5667	56.9581	56.4572	69.1364	95.8601	96.7795	2.91346e-05	0.783155	ENSPSIG00000002715	1.42085	2.34492	1.95751	0.417141	0.315588	0.641994	0.000913132	-1.59075	ENSPSIG00000002715	3.13171	4.0226	3.17574	0.417141	0.315588	0.641994	4.13394e-08	-2.28393
ENSPSIG00000002703	66.6954	114.97	95.6312	111.907	83.7927	45.2708	0.977459	0.0153738	ENSPSIG00000002716	94.2186	81.3725	110.312	130.114	173.795	267.22	0.0014585	1.19106	ENSPSIG00000002716	10.8296	14.4273	11.4187	130.114	173.795	267.22	1.22757e-36	4.38341
ENSPSIG00000002704	2.95463	3.3207	3.53515	1.06485	1.4419	2.01688	4.01247e-05	-1.29011	ENSPSIG00000002719	3.69893	4.01937	3.58758	2.17682	2.58028	2.78014	0.180371	-0.397088	ENSPSIG00000002717	0.791337	0.465173	0.761122	0.325003	0.243769	0.399207	0.423397	-0.547935
ENSPSIG00000002705	2.43377	2.11614	2.39177	0.676264	0.323652	0.617202	2.89638e-06	-1.69839	ENSPSIG00000002720	6.47342	7.62064	4.24061	5.89888	6.9038	3.8338	0.995687	-0.00309405	ENSPSIG00000002719	7.72395	6.09479	5.70039	2.17682	2.58028	2.78014	0.000619112	-0.95733
ENSPSIG00000002707	7.83746	12.118	10.8233	2.75502	3.19988	6.74988	0.024089	-0.854281	ENSPSIG00000002721	5.02778	4.25098	4.50641	3.5747	4.96052	3.3003	0.947753	0.0297761	ENSPSIG00000002720	6.32934	7.45162	7.13604	5.89888	6.9038	3.8338	0.83542	0.0815261
ENSPSIG00000002709	17.4578	22.3861	17.9949	13.9863	12.8269	12.1811	0.2955	-0.173261	ENSPSIG00000002722	0.010032	0	0.035667	5.47615	4.12581	0.889522	4.04106e-10	4.73009	ENSPSIG00000002721	2.4987	3.25435	2.70717	3.5747	4.96052	3.3003	0.00269503	0.913011
ENSPSIG00000002710	3.15733	2.75982	3.05976	3.05213	1.90509	0.428962	0.791267	-0.21898	ENSPSIG00000002723	8.73253	7.12413	7.85604	5.45529	6.72774	6.65562	0.554946	-0.180507	ENSPSIG00000002722	0	0.052558	0.047849	5.47615	4.12581	0.889522	1.11131e-09	5.66087
ENSPSIG00000002711	17.4756	10.2066	10.9844	4.93842	4.98512	6.50699	0.000668742	-1.0074	ENSPSIG00000002724	16.1858	15.7399	15.9839	10.8803	11.3977	15.033	0.782793	-0.0951127	ENSPSIG00000002723	10.9913	8.2244	7.79659	5.45529	6.72774	6.65562	0.873699	-0.0573545
ENSPSIG00000002712	24.3592	24.5969	27.3191	16.0291	16.1834	16.5707	1.73236e-06	-0.406333	ENSPSIG00000002726	6.29309	6.02882	5.06442	2.05382	3.03195	1.61464	0.00361389	-1.11605	ENSPSIG00000002724	15.6499	9.39232	10.3934	10.8803	11.3977	15.033	0.139728	0.543379
ENSPSIG00000002713	6.38827	4.51384	4.65831	6.45404	7.47039	6.8884	0.00670867	0.627066	ENSPSIG00000002727	0.453339	0.41834	0.437974	0.394031	0.126337	0.436142	0.840208	-0.179358	ENSPSIG00000002725	1.27921	1.48469	1.3498	1.42821	0.51455	0.565329	0.755259	-0.256577
ENSPSIG00000002714	6.82581	12.7655	15.0381	13.1398	16.3138	9.58404	0.365526	0.33262	ENSPSIG00000002728	1.48302	2.03043	1.92543	0.287876	0.242871	0.863463	0.0612635	-1.26231	ENSPSIG00000002726	13.9918	11.8671	16.6288	2.05382	3.03195	1.61464	6.64961e-10	-2.1002
ENSPSIG00000002715	3.13171	4.0226	3.17574	2.34492	1.42085	1.95751	0.0852412	-0.594308	ENSPSIG00000002729	4.23339	4.09536	5.5982	0.754998	2.53177	1.99458	0.0995151	-0.938001	ENSPSIG00000002727	0.520823	0.561429	0.708453	0.394031	0.126337	0.436142	0.58364	-0.417467
ENSPSIG00000002716	10.8296	14.4273	11.4187	81.3725	94.2186	110.312	2.53467e-63	3.18359	ENSPSIG00000002730	97.0043	110.543	93.2976	89.4126	115.468	84.7227	0.518462	0.190239	ENSPSIG00000002728	3.36152	2.4745	3.83005	0.287876	0.242871	0.863463	0.00853357	-1.6746
ENSPSIG00000002717	0.791337	0.465173	0.761122	0.1049	0.197278	0.177484	0.00484991	-1.60172	ENSPSIG00000002732	0.522798	1.41197	2.72513	1.33609	1.59203	0.721511	0.98386	0.0201819	ENSPSIG00000002729	7.4819	6.59028	8.0091	0.754998	2.53177	1.99458	0.0108285	-1.33502
ENSPSIG00000002719	7.72395	6.09479	5.70039	4.01937	3.69893	3.58758	0.00758924	-0.546614	ENSPSIG00000002733	1.60372	1.83045	0.902886	1.75434	0.945635	1.28358	0.721444	0.239925	ENSPSIG00000002730	78.6394	75.8204	83.5823	89.4126	115.468	84.7227	0.000319797	0.744961
ENSPSIG00000002720	6.32934	7.45162	7.13604	7.62064	6.47342	4.24061	0.807722	0.0915445	ENSPSIG00000002734	0.543028	0.463284	0.318329	0.424436	0.698138	0.297554	0.740568	0.299535	ENSPSIG00000002732	1.33916	3.48501	1.87619	1.33609	1.59203	0.721511	0.468882	-0.368514
ENSPSIG00000002721	2.4987	3.25435	2.70717	4.25098	5.02778	4.50641	7.45244e-06	0.889495	ENSPSIG00000002735	35.142	27.6475	33.6247	3.19414	5.81953	6.36333	6.28851e-12	-2.29776	ENSPSIG00000002733	0.923331	0.859687	0.866611	1.75434	0.945635	1.28358	0.00759425	1.21703
ENSPSIG00000002723	10.9913	8.2244	7.79659	7.12413	8.73253	7.85604	0.63936	0.131859	ENSPSIG00000002736	6.12568	5.50918	6.01351	4.62315	3.83113	3.86599	0.198064	-0.345265	ENSPSIG00000002734	0.557936	0.527526	0.427879	0.424436	0.698138	0.297554	0.679474	0.336775
ENSPSIG00000002724	15.6499	9.39232	10.3934	15.7399	16.1858	15.9839	0.0116735	0.643605	ENSPSIG00000002737	11.8815	14.0022	12.5558	12.5236	11.0485	6.40207	0.715228	0.156836	ENSPSIG00000002735	28.9308	37.8806	30.7439	3.19414	5.81953	6.36333	4.70455e-10	-2.16292
ENSPSIG00000002725	1.27921	1.48469	1.3498	0.166799	0.20114	0.182913	1.25665e-06	-2.41272	ENSPSIG00000002738	2.41969	4.85949	2.93549	0.904239	1.7713	2.54095	0.536127	-0.431688	ENSPSIG00000002736	17.3773	12.9046	16.3788	4.62315	3.83113	3.86599	8.84899e-18	-1.4199
ENSPSIG00000002726	13.9918	11.8671	16.6288	6.02882	6.29309	5.06442	3.06739e-12	-0.954216	ENSPSIG00000002739	6.51299	3.67923	3.12351	1.82532	1.64526	2.93386	0.334236	-0.510612	ENSPSIG00000002737	18.8026	29.468	28.6616	12.5236	11.0485	6.40207	0.00273161	-0.884389
ENSPSIG00000002727	0.520823	0.561429	0.708453	0.41834	0.453339	0.437974	0.566045	-0.220566	ENSPSIG00000002740	305.317	260.27	206.352	164.245	211.441	113.628	0.356711	-0.296737	ENSPSIG00000002738	30.5001	25.0708	21.069	0.904239	1.7713	2.54095	2.01826e-23	-3.47093
ENSPSIG00000002728	3.36152	2.4745	3.83005	2.03043	1.48302	1.92543	0.37118	-0.30214	ENSPSIG00000002741	12.3599	11.7327	12.4727	8.4438	6.59328	8.90042	0.108607	-0.397052	ENSPSIG00000002739	6.81079	12.547	2.21684	1.82532	1.64526	2.93386	0.119411	-1.00116
ENSPSIG00000002729	7.4819	6.59028	8.0091	4.09536	4.23339	5.5982	0.218321	-0.346846	ENSPSIG00000002742	2.316	3.59772	2.28701	1.5735	2.45978	1.60243	0.715228	-0.274047	ENSPSIG00000002740	227.149	213.747	129.944	164.245	211.441	113.628	0.791776	0.13565
ENSPSIG00000002730	78.6394	75.8204	83.5823	110.543	97.0043	93.2976	1.46738e-06	0.561182	ENSPSIG00000002743	18.6548	21.3763	23.8168	15.2749	14.0858	17.3699	0.310597	-0.315513	ENSPSIG00000002741	18.6029	18.1569	19.5847	8.4438	6.59328	8.90042	6.90191e-05	-0.815399
ENSPSIG00000002732	1.33916	3.48501	1.87619	1.41197	0.522798	2.72513	0.641583	-0.343406	ENSPSIG00000002745	17.3877	10.5531	16.8366	29.8933	31.4843	7.28162	0.31054	0.708335	ENSPSIG00000002742	2.23751	2.31435	1.64856	1.5735	2.45978	1.60243	0.671416	0.298744
ENSPSIG00000002733	0.923331	0.859687	0.866611	1.83045	1.60372	0.902886	0.00241476	0.970198	ENSPSIG00000002746	1.63187	1.57787	1.74911	1.71555	2.2728	1.5031	0.305485	0.534586	ENSPSIG00000002743	34.4186	25.0721	29.1842	15.2749	14.0858	17.3699	0.07377	-0.506352
ENSPSIG00000002734	0.557936	0.527526	0.427879	0.463284	0.543028	0.318329	0.983632	0.0160705	ENSPSIG00000002747	4.02797	2.93491	4.5838	1.58952	2.44991	0.743764	1.66545e-09	-1.84278	ENSPSIG00000002745	17.6553	18.4165	17.933	29.8933	31.4843	7.28162	0.342735	0.613164
ENSPSIG00000002735	28.9308	37.8806	30.7439	27.6475	35.142	33.6247	0.351007	0.199778	ENSPSIG00000002748	14.4803	11.8997	11.0693	5.91907	9.99483	11.59	0.417774	-0.334927	ENSPSIG00000002746	1.98646	2.04833	1.96525	1.71555	2.2728	1.5031	0.64856	0.139507
ENSPSIG00000002736	17.3773	12.9046	16.3788	5.50918	6.12568	6.01351	6.14099e-13	-1.0564	ENSPSIG00000002749	4.92455	5.69442	6.21878	4.23374	4.40695	4.45309	0.761939	-0.0839436	ENSPSIG00000002747	10.829	5.90862	4.82061	1.58952	2.44991	0.743764	1.92832e-09	-2.60106
ENSPSIG00000002737	18.8026	29.468	28.6616	14.0022	11.8815	12.5558	7.63482e-06	-1.02642	ENSPSIG00000002750	239.038	264.836	287.113	306.1	288.161	271.13	0.00269412	0.419008	ENSPSIG00000002748	10.421	13.3774	13.0343	5.91907	9.99483	11.59	0.926575	-0.041087
ENSPSIG00000002738	30.5001	25.0708	21.069	4.85949	2.41969	2.93549	1.44282e-15	-2.89593	ENSPSIG00000002752	10.263	12.6346	10.6865	4.97915	7.89745	7.62341	0.254254	-0.448913	ENSPSIG00000002749	4.39758	0.26054	0.237077	4.23374	4.40695	4.45309	0.123173	1.59484
ENSPSIG00000002739	6.81079	12.547	2.21684	3.67923	6.51299	3.12351	0.481746	-0.452276	ENSPSIG00000002754	73.2233	70.8349	69.9823	70.3088	90.2331	49.9781	0.989681	0.00440583	ENSPSIG00000002750	397.95	245.218	223.746	306.1	288.161	271.13	9.72108e-07	0.713526
ENSPSIG00000002740	227.149	213.747	129.944	260.27	305.317	206.352	0.195277	0.438743	ENSPSIG00000002755	2.76341	3.62639	6.4283	4.04855	5.72408	5.46304	0.317951	0.41496	ENSPSIG00000002752	16.6043	13.6609	16.5373	4.97915	7.89745	7.62341	0.0369356	-0.721747
ENSPSIG00000002741	18.6029	18.1569	19.5847	11.7327	12.3599	12.4727	9.02324e-06	-0.406548	ENSPSIG00000002757	0.142049	0.662127	0.34429	0.419489	0.847762	0.247276	0.601823	0.508472	ENSPSIG00000002754	108.536	128.353	128.249	70.3088	90.2331	49.9781	0.00845366	-0.554537
ENSPSIG00000002742	2.23751	2.31435	1.64856	3.59772	2.316	2.28701	0.289124	0.574591	ENSPSIG00000002758	7.62001	1.34416	1.53713	1.4373	1.57929	1.81775	0.108094	-1.46675	ENSPSIG00000002755	2.50103	2.4924	1.56756	4.04855	5.72408	5.46304	7.63407e-07	1.82405
ENSPSIG00000002743	34.4186	25.0721	29.1842	21.3763	18.6548	23.8168	0.559833	-0.176048	ENSPSIG00000002760	21.0337	30.9558	20.1195	20.3151	29.9137	35.8391	0.3149	0.211754	ENSPSIG00000002757	0	0.029958	0.069829	0.419489	0.847762	0.247276	1.07492e-05	4.13705
ENSPSIG00000002745	17.6553	18.4165	17.933	10.5531	17.3877	16.8366	0.655408	-0.145284	ENSPSIG00000002761	3.51547	2.59339	1.93247	2.22852	2.91038	1.40661	0.949003	-0.0594771	ENSPSIG00000002758	0.829958	2.11803	2.62525	1.4373	1.57929	1.81775	0.497297	-0.532083
ENSPSIG00000002746	1.98646	2.04833	1.96525	1.57787	1.63187	1.74911	0.343083	-0.400363	ENSPSIG00000002762	42.3749	12.2139	18.5443	2.32433	5.54059	12.5639	0.456203	-0.573396	ENSPSIG00000002760	23.9031	23.2498	30.5226	20.3151	29.9137	35.8391	0.576177	0.11044
ENSPSIG00000002747	10.829	5.90862	4.82061	2.93491	4.02797	4.5838	0.0664157	-0.723602	ENSPSIG00000002764	1.1874	1.52782	1.40026	0.944243	1.49719	1.03372	0.91019	-0.0566949	ENSPSIG00000002761	3.3183	4.47112	5.32302	2.22852	2.91038	1.40661	0.41687	-0.527686
ENSPSIG00000002748	10.421	13.3774	13.0343	11.8997	14.4803	11.0693	0.0427259	0.309376	ENSPSIG00000002766	2.67783	6.13875	3.79233	51.8539	12.1082	2.66787	0.0089819	2.12322	ENSPSIG00000002762	17.3972	12.0269	5.43195	2.32433	5.54059	12.5639	0.896216	0.121729
ENSPSIG00000002749	4.39758	0.26054	0.237077	5.69442	4.92455	6.21878	0.214382	1.193	ENSPSIG00000002767	4.15079	3.58312	5.58255	4.45071	2.81724	2.73082	0.791042	-0.160291	ENSPSIG00000002763	0.693047	3.72129	5.15794	1.44116	0.744993	0.109638	0.219399	-1.3422
ENSPSIG00000002750	397.95	245.218	223.746	264.836	239.038	287.113	0.0136955	0.302358	ENSPSIG00000002769	0.366608	2.29107	1.00862	1.53111	0.234693	2.10811	0.807279	0.296541	ENSPSIG00000002764	1.35974	1.26622	1.41196	0.944243	1.49719	1.03372	0.577159	0.21312
ENSPSIG00000002752	16.6043	13.6609	16.5373	12.6346	10.263	10.6865	0.264881	-0.25745	ENSPSIG00000002770	11.4615	10.6187	13.0127	7.70409	5.20569	7.50609	0.0890676	-0.522583	ENSPSIG00000002766	1.05852	1.23291	0.790337	51.8539	12.1082	2.66787	1.82961e-07	4.63698
ENSPSIG00000002754	108.536	128.353	128.249	70.8349	73.2233	69.9823	2.05298e-06	-0.54943	ENSPSIG00000002773	11.3687	11.7166	13.232	3.06581	2.94364	3.15377	3.13954e-21	-1.76081	ENSPSIG00000002767	2.13501	3.11238	2.37494	4.45071	2.81724	2.73082	0.0666872	0.814294
ENSPSIG00000002755	2.50103	2.4924	1.56756	3.62639	2.76341	6.4283	0.000134045	1.37259	ENSPSIG00000002775	3.88322	3.13352	4.07507	2.86956	2.18876	3.73785	0.913942	-0.0641565	ENSPSIG00000002769	2.16711	1.1297	1.00173	1.53111	0.234693	2.10811	0.716706	0.390662
ENSPSIG00000002758	0.829958	2.11803	2.62525	1.34416	7.62001	1.53713	0.211481	1.09193	ENSPSIG00000002776	5.75292	2.8793	3.75063	1.79876	5.60848	8.50309	0.533872	0.499101	ENSPSIG00000002770	19.2278	20.6219	20.9126	7.70409	5.20569	7.50609	4.77737e-06	-1.11047
ENSPSIG00000002760	23.9031	23.2498	30.5226	30.9558	21.0337	20.1195	0.55822	-0.0931939	ENSPSIG00000002777	9.43424	10.9941	9.3806	18.6014	17.3667	10.7575	0.0136899	0.840422	ENSPSIG00000002773	18.4833	18.2171	17.5731	3.06581	2.94364	3.15377	1.19764e-38	-2.1242
ENSPSIG00000002761	3.3183	4.47112	5.32302	2.59339	3.51547	1.93247	0.426096	-0.440136	ENSPSIG00000002778	18.6931	15.1177	18.7152	21.909	6.05063	5.64397	0.660626	-0.358542	ENSPSIG00000002775	9.19573	4.30409	5.71397	2.86956	2.18876	3.73785	0.254465	-0.609393
ENSPSIG00000002762	17.3972	12.0269	5.43195	12.2139	42.3749	18.5443	0.0271453	0.762824	ENSPSIG00000002779	21.452	19.8878	22.2108	16.4723	11.6301	12.6145	0.207317	-0.360807	ENSPSIG00000002776	3.47536	1.66919	3.92627	1.79876	5.60848	8.50309	0.100658	1.15854
ENSPSIG00000002763	0.693047	3.72129	5.15794	0.862617	1.63899	0.443107	0.156941	-1.1353	ENSPSIG00000002781	3.28142	2.45291	3.23229	2.56411	3.22515	1.81646	0.949473	-0.0420528	ENSPSIG00000002777	11.0521	10.9757	10.5586	18.6014	17.3667	10.7575	0.00228417	0.943346
ENSPSIG00000002764	1.35974	1.26622	1.41196	1.52782	1.1874	1.40026	0.290774	0.277765	ENSPSIG00000002782	29.2987	26.2038	28.1452	23.1846	23.4848	23.6054	0.992103	0.00355921	ENSPSIG00000002778	28.4412	15.7483	12.8837	21.909	6.05063	5.64397	0.71099	-0.310683
ENSPSIG00000002766	1.05852	1.23291	0.790337	6.13875	2.67783	3.79233	2.54327e-06	2.2963	ENSPSIG00000002783	10.0359	11.2993	13.2883	8.19388	7.41806	9.43303	0.503361	-0.223693	ENSPSIG00000002779	38.5364	40.0063	43.9487	16.4723	11.6301	12.6145	5.71203e-06	-0.960752
ENSPSIG00000002767	2.13501	3.11238	2.37494	3.58312	4.15079	5.58255	0.00615673	0.973963	ENSPSIG00000002784	7.56468	8.44774	7.68015	5.40859	8.12073	6.71723	0.599776	0.19358	ENSPSIG00000002781	6.34683	7.63654	9.09545	2.56411	3.22515	1.81646	0.00137802	-1.24098
ENSPSIG00000002769	2.16711	1.1297	1.00173	2.29107	0.366608	1.00862	0.98527	0.0195779	ENSPSIG00000002785	2.03196	0.86842	0.419161	0.005005	4.36359	0.131622	0.977288	0.0406935	ENSPSIG00000002782	33.2939	31.1542	32.9945	23.1846	23.4848	23.6054	0.921885	-0.0304937
ENSPSIG00000002770	19.2278	20.6219	20.9126	10.6187	11.4615	13.0127	3.74657e-05	-0.570761	ENSPSIG00000002786	6.47348	7.51582	18.6908	7.9103	10.0165	7.18004	0.59955	-0.36792	ENSPSIG00000002783	13.4861	9.95673	10.8347	8.19388	7.41806	9.43303	0.839811	-0.0760092
ENSPSIG00000002773	18.4833	18.2171	17.5731	11.7166	11.3687	13.232	0.0404182	-0.335507	ENSPSIG00000002787	0.284331	0.228211	0.39468	1.18812	0.727957	1.60569	4.52166e-05	2.01446	ENSPSIG00000002784	6.80082	5.83565	6.41182	5.40859	8.12073	6.71723	0.065869	0.587321
ENSPSIG00000002775	9.19573	4.30409	5.71397	3.13352	3.88322	4.07507	0.217474	-0.525195	ENSPSIG00000002788	1.39397	0.979148	1.83034	0.544889	0.510017	0.936762	0.170656	-0.750711	ENSPSIG00000002785	0.0001	0.497636	0.946088	0.005005	4.36359	0.131622	0.629096	0.809374
ENSPSIG00000002776	3.47536	1.66919	3.92627	2.8793	5.75292	3.75063	0.194805	0.620488	ENSPSIG00000002789	1.80473	2.15365	2.19987	2.29101	2.12314	2.75465	0.0847778	0.930655	ENSPSIG00000002786	9.64262	13.6654	13.5861	7.9103	10.0165	7.18004	0.923909	0.046721
ENSPSIG00000002777	11.0521	10.9757	10.5586	10.9941	9.43424	9.3806	0.687347	0.0958264	ENSPSIG00000002790	6.67813	6.66328	6.83425	3.94751	3.90911	5.72506	0.492386	-0.252015	ENSPSIG00000002787	0.168145	0.454336	0.405432	1.18812	0.727957	1.60569	0.000370804	2.1138
ENSPSIG00000002778	28.4412	15.7483	12.8837	15.1177	18.6931	18.7152	0.853495	0.0924435	ENSPSIG00000002791	7.78496	7.13199	9.23764	9.44699	11.641	10.6182	0.0056779	0.635266	ENSPSIG00000002788	2.84111	3.86924	3.80936	0.544889	0.510017	0.936762	3.93992e-06	-1.85973
ENSPSIG00000002779	38.5364	40.0063	43.9487	19.8878	21.452	22.2108	1.31643e-06	-0.585374	ENSPSIG00000002792	7.97379	8.85633	8.04103	11.0397	11.3211	8.8082	0.00410483	0.585545	ENSPSIG00000002789	2.34656	1.51904	1.37258	2.29101	2.12314	2.75465	0.0282176	1.13191
ENSPSIG00000002781	6.34683	7.63654	9.09545	2.45291	3.28142	3.23229	1.88442e-05	-1.18156	ENSPSIG00000002793	3.62027	4.97332	3.79898	3.62972	2.96699	4.22008	0.224682	-0.329005	ENSPSIG00000002790	10.6488	8.08596	9.21983	3.94751	3.90911	5.72506	0.11192	-0.538738
ENSPSIG00000002782	33.2939	31.1542	32.9945	26.2038	29.2987	28.1452	0.912149	-0.0262481	ENSPSIG00000002794	4.1781	4.33869	4.68133	3.87513	5.25786	3.8074	0.606978	0.157086	ENSPSIG00000002791	2.91858	4.00072	3.16363	9.44699	11.641	10.6182	6.252e-21	2.09207
ENSPSIG00000002783	13.4861	9.95673	10.8347	11.2993	10.0359	13.2883	0.507474	0.158612	ENSPSIG00000002795	0.294438	0.230159	0.807984	1.59978	0.992576	0.417079	0.220145	1.09098	ENSPSIG00000002792	10.804	10.6799	8.79317	11.0397	11.3211	8.8082	0.00209044	0.631617
ENSPSIG00000002784	6.80082	5.83565	6.41182	8.44774	7.56468	7.68015	0.058515	0.398568	ENSPSIG00000002797	42.3596	34.6721	46.61	33.8897	33.9102	43.9987	0.79619	0.0996824	ENSPSIG00000002793	6.05286	5.79856	6.78131	3.62972	2.96699	4.22008	0.0012247	-0.883561
ENSPSIG00000002785	0.0001	0.497636	0.946088	0.86842	2.03196	0.419161	0.521053	0.695694	ENSPSIG00000002798	1.09183	1.06041	1.40515	0.409839	0.220411	0.469087	0.0296746	-1.27317	ENSPSIG00000002794	8.93634	11.296	10.0986	3.87513	5.25786	3.8074	0.000818002	-0.793608
ENSPSIG00000002786	9.64262	13.6654	13.5861	7.51582	6.47348	18.6908	0.446434	0.428059	ENSPSIG00000002800	7.90547	5.33963	6.30807	17.6898	19.7744	25.2638	3.88601e-10	2.36015	ENSPSIG00000002797	54.4053	47.3935	55.7871	33.8897	33.9102	43.9987	0.905441	-0.038198
ENSPSIG00000002787	0.168145	0.454336	0.405432	0.228211	0.284331	0.39468	0.972523	0.0285978	ENSPSIG00000002802	1.43366	3.24525	0.996602	4.87929	4.93068	8.61287	0.00314503	1.67607	ENSPSIG00000002798	3.39086	2.95233	2.80232	0.409839	0.220411	0.469087	1.31096e-07	-2.48324
ENSPSIG00000002788	2.84111	3.86924	3.80936	0.979148	1.39397	1.83034	0.000847335	-1.04904	ENSPSIG00000002803	23.4261	25.9061	25.0919	12.7557	18.2906	13.1545	0.0640527	-0.523848	ENSPSIG00000002800	4.76757	4.60483	3.26517	17.6898	19.7744	25.2638	8.32815e-29	4.19414
ENSPSIG00000002789	2.34656	1.51904	1.37258	2.15365	1.80473	2.19987	0.610785	0.163791	ENSPSIG00000002804	4.24642	7.06803	5.07823	4.30646	2.32639	2.07229	0.218755	-0.605006	ENSPSIG00000002802	0.789467	0.752519	0.555831	4.87929	4.93068	8.61287	6.68963e-17	3.4331
ENSPSIG00000002790	10.6488	8.08596	9.21983	6.66328	6.67813	6.83425	0.234418	-0.276264	ENSPSIG00000002806	5.4412	6.94376	5.33423	10.7543	7.53189	3.15712	0.225058	0.538323	ENSPSIG00000002803	50.1541	48.6917	46.7641	12.7557	18.2906	13.1545	1.20707e-07	-1.27754
ENSPSIG00000002791	2.91858	4.00072	3.16363	7.13199	7.78496	9.23764	1.61324e-13	1.44986	ENSPSIG00000002807	6.43549	4.94486	5.70401	3.90911	5.89306	3.24388	0.705554	-0.172674	ENSPSIG00000002804	6.76846	6.45517	6.15173	4.30646	2.32639	2.07229	0.115244	-0.612493
ENSPSIG00000002792	10.804	10.6799	8.79317	8.85633	7.97379	8.04103	0.822354	0.0511609	ENSPSIG00000002808	10.0291	6.79145	7.49245	13.8339	8.76232	6.38241	0.498608	0.379443	ENSPSIG00000002806	5.73241	4.38692	5.9467	10.7543	7.53189	3.15712	0.0194074	0.898461
ENSPSIG00000002793	6.05286	5.79856	6.78131	4.97332	3.62027	3.79898	0.0149562	-0.541099	ENSPSIG00000002809	3.65876	3.75325	3.87435	6.35734	4.82498	3.82388	0.110432	0.519551	ENSPSIG00000002807	4.21322	4.69374	4.72477	3.90911	5.89306	3.24388	0.445407	0.293611
ENSPSIG00000002794	8.93634	11.296	10.0986	4.33869	4.1781	4.68133	5.29654e-10	-0.943168	ENSPSIG00000002810	58.2536	53.2475	69.6946	47.3038	45.1292	57.791	0.954943	-0.0223697	ENSPSIG00000002808	5.97027	9.52062	8.79843	13.8339	8.76232	6.38241	0.24935	0.577907
ENSPSIG00000002797	54.4053	47.3935	55.7871	34.6721	42.3596	46.61	0.573674	-0.13034	ENSPSIG00000002811	1.59697	3.24696	1.32486	1.66428	1.55966	1.01862	0.652855	-0.353166	ENSPSIG00000002809	3.05523	5.8431	3.93401	6.35734	4.82498	3.82388	0.00491185	0.794719
ENSPSIG00000002798	3.39086	2.95233	2.80232	1.06041	1.09183	1.40515	0.000290043	-1.10442	ENSPSIG00000002812	126.744	108.077	146.4	74.2631	62.5538	93.3194	0.729098	-0.215108	ENSPSIG00000002810	84.7784	79.2617	81.3508	47.3038	45.1292	57.791	0.270373	-0.259895
ENSPSIG00000002800	4.76757	4.60483	3.26517	5.33963	7.90547	6.30807	6.27122e-17	1.77275	ENSPSIG00000002813	16.3391	16.1898	17.0967	13.1533	11.8802	11.5328	0.226206	-0.20214	ENSPSIG00000002811	1.60151	3.44289	2.95084	1.66428	1.55966	1.01862	0.199628	-0.694855
ENSPSIG00000002802	0.789467	0.752519	0.555831	3.24525	1.43366	0.996602	0.00153523	1.52017	ENSPSIG00000002815	25.5409	22.0504	31.0419	3.99217	6.16901	14.5604	0.0255308	-1.27443	ENSPSIG00000002812	312.371	366.597	223.436	74.2631	62.5538	93.3194	0.000947744	-1.64584
ENSPSIG00000002803	50.1541	48.6917	46.7641	25.9061	23.4261	25.0919	1.18603e-13	-0.743137	ENSPSIG00000002816	4.33976	3.8064	5.04013	0.701637	4.27896	5.36991	0.917714	-0.114494	ENSPSIG00000002813	16.9523	16.9674	18.5829	13.1533	11.8802	11.5328	0.699901	-0.0699816
ENSPSIG00000002804	6.76846	6.45517	6.15173	7.06803	4.24642	5.07823	0.935531	0.0299719	ENSPSIG00000002820	1.51009	1.11828	1.0483	1.7613	1.53987	1.56519	0.0976407	0.614587	ENSPSIG00000002815	20.5472	22.1954	23.9654	3.99217	6.16901	14.5604	0.113779	-0.921988
ENSPSIG00000002806	5.73241	4.38692	5.9467	6.94376	5.4412	5.33423	0.0473013	0.359814	ENSPSIG00000002821	3.626	4.60709	6.59059	0.846389	2.04626	1.04798	0.00420336	-1.50542	ENSPSIG00000002816	8.10215	9.55258	9.87894	0.701637	4.27896	5.36991	0.331015	-0.830851
ENSPSIG00000002807	4.21322	4.69374	4.72477	4.94486	6.43549	5.70401	0.00411448	0.479783	ENSPSIG00000002822	1.42129	0.569359	0.701251	6.15072	5.18148	4.74777	4.68576e-13	2.7652	ENSPSIG00000002817	0.302574	0.077964	0.600463	1.70624	0.369711	0.45211	0.142558	1.52275
ENSPSIG00000002808	5.97027	9.52062	8.79843	6.79145	10.0291	7.49245	0.61944	0.196354	ENSPSIG00000002823	5.37256	4.27197	5.0027	1.46221	4.43345	2.15866	0.51065	-0.424532	ENSPSIG00000002820	2.32106	1.91465	2.31118	1.7613	1.53987	1.56519	0.783994	0.106358
ENSPSIG00000002809	3.05523	5.8431	3.93401	3.75325	3.65876	3.87435	0.0817664	0.279217	ENSPSIG00000002824	26.5535	24.8055	20.4965	18.7444	17.6489	19.8834	0.712562	-0.0832715	ENSPSIG00000002821	4.7933	8.8507	5.54978	0.846389	2.04626	1.04798	0.00108292	-1.64201
ENSPSIG00000002810	84.7784	79.2617	81.3508	53.2475	58.2536	69.6946	0.216298	-0.227797	ENSPSIG00000002826	10.3294	8.41335	11.5841	10.6764	10.1608	12.112	0.505136	0.236055	ENSPSIG00000002822	0.027841	0.082772	0.036954	6.15072	5.18148	4.74777	8.08704e-68	6.86937
ENSPSIG00000002811	1.60151	3.44289	2.95084	3.24696	1.59697	1.32486	0.650999	-0.285069	ENSPSIG00000002829	0.565067	0.497014	0.970952	0.316454	4.02742	0.60437	0.303968	1.08272	ENSPSIG00000002823	7.95137	4.99211	5.54041	1.46221	4.43345	2.15866	0.298926	-0.627047
ENSPSIG00000002812	312.371	366.597	223.436	108.077	126.744	146.4	6.57614e-07	-1.42587	ENSPSIG00000002830	7.48061	9.29547	7.21492	7.24852	7.20411	5.70855	0.966541	0.0163543	ENSPSIG00000002824	43.7827	35.0257	29.9133	18.7444	17.6489	19.8834	0.0202071	-0.422117
ENSPSIG00000002813	16.9523	16.9674	18.5829	16.1898	16.3391	17.0967	0.228273	0.142278	ENSPSIG00000002831	2.14899	2.60431	2.88806	4.9591	12.807	8.00686	0.000309732	1.45008	ENSPSIG00000002825	1.07564	2.16879	0.311609	0.20556	0.158852	0.223205	0.0206175	-1.97769
ENSPSIG00000002815	20.5472	22.1954	23.9654	22.0504	25.5409	31.0419	0.0204054	0.449874	ENSPSIG00000002832	7.12149	5.79261	6.41205	2.99452	3.52624	2.51397	0.00464908	-0.857504	ENSPSIG00000002826	8.78511	9.21017	10.5014	10.6764	10.1608	12.112	0.0630171	0.48609
ENSPSIG00000002816	8.10215	9.55258	9.87894	3.8064	4.33976	5.04013	0.00137598	-0.750823	ENSPSIG00000002834	43.3424	46.5676	39.1777	36.8847	30.9149	31.4304	0.712538	-0.0873117	ENSPSIG00000002828	0.853313	1.1568	0.847644	0.184912	0	0	0.0791804	-2.35482
ENSPSIG00000002820	2.32106	1.91465	2.31118	1.11828	1.51009	1.0483	0.143824	-0.502801	ENSPSIG00000002835	6.88588	7.51808	8.08096	4.76655	5.23931	5.72022	0.237904	-0.296661	ENSPSIG00000002830	14.8635	12.623	13.2545	7.24852	7.20411	5.70855	0.00255728	-0.562795
ENSPSIG00000002821	4.7933	8.8507	5.54978	4.60709	3.626	6.59059	0.932794	-0.0421817	ENSPSIG00000002836	6.57233	5.14648	4.68074	7.34932	6.35275	5.79527	0.00377439	0.825528	ENSPSIG00000002831	7.7617	2.63041	5.43159	4.9591	12.807	8.00686	0.0116257	1.18222
ENSPSIG00000002822	0.027841	0.082772	0.036954	0.569359	1.42129	0.701251	4.54974e-11	3.59016	ENSPSIG00000002837	1.01173	0.922579	1.23687	0.251877	0.203081	0.29843	0.000203021	-1.67172	ENSPSIG00000002832	5.78593	7.12756	5.98937	2.99452	3.52624	2.51397	0.0441818	-0.643573
ENSPSIG00000002823	7.95137	4.99211	5.54041	4.27197	5.37256	5.0027	0.654991	-0.178287	ENSPSIG00000002839	1.66517	2.65408	1.61027	8.55678	0.876488	0.926677	0.440791	0.727918	ENSPSIG00000002834	78.2552	64.6946	67.6837	36.8847	30.9149	31.4304	0.000152973	-0.671039
ENSPSIG00000002824	43.7827	35.0257	29.9133	24.8055	26.5535	20.4965	0.0216903	-0.328764	ENSPSIG00000002841	46.8006	46.452	51.6172	30.9082	51.2369	58.5156	0.636858	0.224711	ENSPSIG00000002835	9.19283	10.1373	10.5015	4.76655	5.23931	5.72022	0.0316096	-0.467575
ENSPSIG00000002825	1.07564	2.16879	0.311609	0.248703	0.839098	0.243444	0.240227	-0.971527	ENSPSIG00000002844	24.2856	34.5656	25.6228	14.3738	29.5204	54.1378	0.431495	0.449229	ENSPSIG00000002836	2.69288	2.47056	1.42945	7.34932	6.35275	5.79527	1.13734e-05	2.01894
ENSPSIG00000002826	8.78511	9.21017	10.5014	8.41335	10.3294	11.5841	0.196564	0.25439	ENSPSIG00000002845	7.2527	6.46185	6.99428	5.40021	2.79183	3.12135	0.155842	-0.623299	ENSPSIG00000002837	2.37431	2.34792	1.97174	0.251877	0.203081	0.29843	1.21563e-11	-2.60593
ENSPSIG00000002828	0.853313	1.1568	0.847644	0.018204	0	0.035063	3.92657e-13	-4.37966	ENSPSIG00000002846	12.4443	12.1901	8.95666	4.25338	2.44394	2.11488	1.91268e-05	-1.61057	ENSPSIG00000002839	2.19161	2.45275	3.17945	8.55678	0.876488	0.926677	0.247251	1.06057
ENSPSIG00000002829	0	0	0.014427	0.497014	0.565067	0.970952	1.13472e-07	4.09307	ENSPSIG00000002847	4.51874	5.01993	5.82007	1.59557	2.22931	3.45631	0.119498	-0.732543	ENSPSIG00000002841	31.7697	28.4728	27.4098	30.9082	51.2369	58.5156	0.00217456	1.11902
ENSPSIG00000002830	14.8635	12.623	13.2545	9.29547	7.48061	7.21492	0.000489019	-0.567674	ENSPSIG00000002848	8.7265	7.82741	7.92958	9.05417	7.28679	7.49015	0.972417	0.0120736	ENSPSIG00000002844	24.9728	18.2195	21.9606	14.3738	29.5204	54.1378	0.00196	1.4694
ENSPSIG00000002831	7.7617	2.63041	5.43159	2.60431	2.14899	2.88806	0.579789	-0.287162	ENSPSIG00000002849	11.8916	12.5117	12.1021	6.25181	5.95193	10.9094	0.375146	-0.401171	ENSPSIG00000002845	7.79864	6.87108	7.89576	5.40021	2.79183	3.12135	0.165679	-0.570375
ENSPSIG00000002832	5.78593	7.12756	5.98937	5.79261	7.12149	6.41205	0.411925	0.234561	ENSPSIG00000002850	0.378581	0.865163	0.48219	0.516667	0.325762	0.313419	0.705912	-0.303685	ENSPSIG00000002846	47.9823	45.3886	43.2886	4.25338	2.44394	2.11488	5.83347e-29	-3.45668
ENSPSIG00000002834	78.2552	64.6946	67.6837	46.5676	43.3424	39.1777	3.84361e-05	-0.572346	ENSPSIG00000002852	6.17229	6.69351	5.59523	14.7734	15.2278	5.79098	0.0194754	0.963651	ENSPSIG00000002847	10.0567	7.89256	8.29773	1.59557	2.22931	3.45631	0.00101698	-1.31808
ENSPSIG00000002835	9.19283	10.1373	10.5015	7.51808	6.88588	8.08096	0.401265	-0.160153	ENSPSIG00000002854	0.862123	1.4109	11.2902	171.238	2.86293	0.312832	0.233831	1.21652	ENSPSIG00000002848	8.60516	9.93737	9.83829	9.05417	7.28679	7.49015	0.984798	0.00570014
ENSPSIG00000002836	2.69288	2.47056	1.42945	5.14648	6.57233	4.68074	0.00663013	1.16989	ENSPSIG00000002855	10.9219	10.7543	11.2119	8.82356	8.29355	8.33154	0.399614	-0.133523	ENSPSIG00000002849	11.7581	12.8116	11.907	6.25181	5.95193	10.9094	0.659396	-0.203183
ENSPSIG00000002837	2.37431	2.34792	1.97174	0.922579	1.01173	1.23687	0.00324551	-0.84012	ENSPSIG00000002858	11.5432	13.0636	13.0476	15.8941	13.7597	10.1489	0.403668	0.247351	ENSPSIG00000002850	0.823903	0.618887	0.452284	0.516667	0.325762	0.313419	0.710973	-0.254699
ENSPSIG00000002839	2.19161	2.45275	3.17945	2.65408	1.66517	1.61027	0.607852	0.251424	ENSPSIG00000002860	1.45384	0.83497	1.16786	0.871526	0.464331	0.468006	0.415908	-0.596329	ENSPSIG00000002852	5.23994	5.05435	4.5096	14.7734	15.2278	5.79098	5.41559e-05	1.53608
ENSPSIG00000002841	31.7697	28.4728	27.4098	46.452	46.8006	51.6172	4.94893e-10	0.904855	ENSPSIG00000002861	22.3694	20.5669	24.6982	31.4935	24.7894	30.452	0.00432823	0.608035	ENSPSIG00000002854	7.76795	4.38393	3.0846	171.238	2.86293	0.312832	0.0849657	2.40888
ENSPSIG00000002844	24.9728	18.2195	21.9606	34.5656	24.2856	25.6228	1.54012e-08	1.0266	ENSPSIG00000002863	3.38493	2.32503	3.06147	3.31025	1.20127	2.42415	0.377062	-0.421726	ENSPSIG00000002855	13.6639	13.6772	14.8692	8.82356	8.29355	8.33154	0.0673497	-0.26576
ENSPSIG00000002845	7.79864	6.87108	7.89576	6.46185	7.2527	6.99428	0.733571	0.0840402	ENSPSIG00000002864	4.82986	5.83386	2.91331	2.24271	2.28561	3.59478	0.540114	-0.306984	ENSPSIG00000002858	12.4668	13.9257	14.569	15.8941	13.7597	10.1489	0.147694	0.368452
ENSPSIG00000002846	47.9823	45.3886	43.2886	12.1901	12.4443	8.95666	1.02365e-25	-1.78434	ENSPSIG00000002865	0.116711	0.118112	0.195556	0.176382	0.040567	0.17619	0.934915	0.0945774	ENSPSIG00000002860	1.12394	0.601242	0.919209	0.871526	0.464331	0.468006	0.921426	-0.0883195
ENSPSIG00000002847	10.0567	7.89256	8.29773	5.01993	4.51874	5.82007	0.00985492	-0.557445	ENSPSIG00000002866	6.51838	7.15762	4.8324	6.46487	6.56034	4.6563	0.826035	0.109118	ENSPSIG00000002861	34.8559	31.0638	32.294	31.4935	24.7894	30.452	0.129023	0.396142
ENSPSIG00000002848	8.60516	9.93737	9.83829	7.82741	8.7265	7.92958	0.983824	0.00366878	ENSPSIG00000002867	4.68394	4.73538	5.94589	7.9564	5.28679	4.22117	0.325029	0.408931	ENSPSIG00000002863	5.75207	5.99568	6.16516	3.31025	1.20127	2.42415	0.00877799	-0.89946
ENSPSIG00000002849	11.7581	12.8116	11.907	12.5117	11.8916	12.1021	0.105925	0.218323	ENSPSIG00000002868	36.4177	26.7241	36.9068	35.5568	45.4487	37.4034	0.0039032	0.538498	ENSPSIG00000002864	6.80928	4.70525	3.43312	2.24271	2.28561	3.59478	0.594879	-0.255239
ENSPSIG00000002850	0.823903	0.618887	0.452284	0.865163	0.378581	0.48219	0.914956	0.0792725	ENSPSIG00000002869	6.32163	4.5571	5.01748	3.03883	3.6667	5.17359	0.704824	-0.170305	ENSPSIG00000002865	0.365341	0.516898	0.191412	0.176382	0.040567	0.17619	0.321842	-0.895006
ENSPSIG00000002852	5.23994	5.05435	4.5096	6.69351	6.17229	5.59523	0.0103372	0.558053	ENSPSIG00000002870	6.56373	6.30535	7.25878	6.64664	4.03141	7.49641	0.81068	0.117905	ENSPSIG00000002866	4.03996	6.12826	7.05094	6.46487	6.56034	4.6563	0.246896	0.465743
ENSPSIG00000002854	7.76795	4.38393	3.0846	1.4109	0.862123	11.2902	0.977459	0.0342167	ENSPSIG00000002872	1.97405	2.04431	2.69858	1.58334	1.41979	1.81893	0.7473	-0.108197	ENSPSIG00000002867	9.40664	8.40852	8.22979	7.9564	5.28679	4.22117	0.74994	-0.129753
ENSPSIG00000002855	13.6639	13.6772	14.8692	10.7543	10.9219	11.2119	0.317801	-0.122768	ENSPSIG00000002873	7.95283	17.636	7.65111	5.16886	4.36938	6.34374	0.00997279	-0.76188	ENSPSIG00000002868	24.687	22.7886	28.8848	35.5568	45.4487	37.4034	1.78462e-07	0.988097
ENSPSIG00000002858	12.4668	13.9257	14.569	13.0636	11.5432	13.0476	0.347	0.129058	ENSPSIG00000002874	49.492	51.1816	59.7664	60.4088	51.144	82.0451	0.148587	0.503515	ENSPSIG00000002869	4.46849	5.30384	4.17027	3.03883	3.6667	5.17359	0.592203	0.22285
ENSPSIG00000002860	1.12394	0.601242	0.919209	0.83497	1.45384	1.16786	0.36392	0.542051	ENSPSIG00000002875	1.91867	1.83119	3.00596	0.60162	0.515366	1.75597	0.232848	-0.841178	ENSPSIG00000002870	9.88696	6.98141	9.3355	6.64664	4.03141	7.49641	0.741847	-0.163199
ENSPSIG00000002861	34.8559	31.0638	32.294	20.5669	22.3694	24.6982	0.352199	-0.204441	ENSPSIG00000002876	5.22511	4.23951	2.86465	5.05142	3.22153	6.00134	0.100072	0.371894	ENSPSIG00000002872	5.18426	4.99824	5.39457	1.58334	1.41979	1.81893	1.40861e-09	-1.2407
ENSPSIG00000002863	5.75207	5.99568	6.16516	2.32503	3.38493	3.06147	0.0646406	-0.451108	ENSPSIG00000002877	1.29906	0.956691	0.987174	1.47219	0.900686	0.366046	0.880781	0.131754	ENSPSIG00000002873	26.1873	17.0054	13.5752	5.16886	4.36938	6.34374	0.0087877	-1.05142
ENSPSIG00000002864	6.80928	4.70525	3.43312	5.83386	4.82986	2.91331	0.871971	0.0662187	ENSPSIG00000002878	0.172673	0.190257	0.24752	0.012493	0.145003	0.053114	0.335644	-0.921374	ENSPSIG00000002874	44.0428	32.9661	27.3915	60.4088	51.144	82.0451	0.000186731	1.32243
ENSPSIG00000002865	0.365341	0.516898	0.191412	0.118112	0.116711	0.195556	0.102116	-0.97337	ENSPSIG00000002879	13.5255	13.9358	9.84797	9.09671	8.22354	9.38286	0.146286	-0.247886	ENSPSIG00000002875	5.40018	5.44857	5.62303	0.60162	0.515366	1.75597	0.00143138	-1.85527
ENSPSIG00000002866	4.03996	6.12826	7.05094	7.15762	6.51838	4.8324	0.340888	0.356141	ENSPSIG00000002880	0.974757	1.19213	0.476003	2.59281	0.529346	0.244451	0.194256	1.03933	ENSPSIG00000002876	3.03087	5.58958	4.50495	5.05142	3.22153	6.00134	0.011896	0.549242
ENSPSIG00000002867	9.40664	8.40852	8.22979	4.73538	4.68394	5.94589	0.00267717	-0.538267	ENSPSIG00000002881	25.764	26.6186	30.3619	15.5781	17.8301	27.4593	0.691946	-0.186029	ENSPSIG00000002877	2.13223	1.9252	0.778301	1.47219	0.900686	0.366046	0.845886	-0.166799
ENSPSIG00000002868	24.687	22.7886	28.8848	26.7241	36.4177	36.9068	0.00318349	0.454253	ENSPSIG00000002882	5.90413	6.05301	5.34697	6.63002	6.43686	5.8874	0.0526529	0.392604	ENSPSIG00000002878	1.15414	1.34736	1.65252	0.012493	0.145003	0.053114	1.76672e-06	-3.4644
ENSPSIG00000002869	4.46849	5.30384	4.17027	4.5571	6.32163	5.01748	0.0739423	0.404298	ENSPSIG00000002884	6.65613	5.73978	7.39468	7.81069	6.06156	5.86398	0.166469	0.295674	ENSPSIG00000002879	19.372	18.1396	18.0599	9.09671	8.22354	9.38286	0.00032757	-0.523423
ENSPSIG00000002870	9.88696	6.98141	9.3355	6.30535	6.56373	7.25878	0.361616	-0.272368	ENSPSIG00000002885	9.9876	10.3153	7.5294	1.97753	8.02823	20.4835	0.786041	0.274638	ENSPSIG00000002880	1.87024	2.16179	1.51462	2.59281	0.529346	0.244451	0.952236	0.0625172
ENSPSIG00000002872	5.18426	4.99824	5.39457	2.04431	1.97405	2.69858	2.26229e-18	-1.12282	ENSPSIG00000002886	9.03958	8.15863	10.522	6.62342	7.82956	9.76484	0.985355	0.00969036	ENSPSIG00000002881	20.7831	21.0552	21.7627	15.5781	17.8301	27.4593	0.295095	0.391036
ENSPSIG00000002873	26.1873	17.0054	13.5752	17.636	7.95283	7.65111	0.452253	-0.276654	ENSPSIG00000002887	0.633027	0.929139	0.990837	0.773421	1.30999	1.03387	0.468024	0.477112	ENSPSIG00000002882	4.01929	6.19882	5.30746	6.63002	6.43686	5.8874	0.00110374	0.717643
ENSPSIG00000002874	44.0428	32.9661	27.3915	51.1816	49.492	59.7664	0.00142722	0.818049	ENSPSIG00000002889	17.5585	20.0448	4.5579	7.63307	13.1826	3.54463	0.918198	-0.0973619	ENSPSIG00000002884	8.16362	8.50619	6.65484	7.81069	6.06156	5.86398	0.124127	0.325747
ENSPSIG00000002875	5.40018	5.44857	5.62303	1.83119	1.91867	3.00596	0.00120843	-0.951418	ENSPSIG00000002890	27.1151	28.5579	32.3671	9.67373	15.8332	18.1016	0.0262531	-0.796026	ENSPSIG00000002885	2.06732	2.07286	1.81999	1.97753	8.02823	20.4835	0.000744878	2.5381
ENSPSIG00000002876	3.03087	5.58958	4.50495	4.23951	5.22511	2.86465	0.419297	0.182629	ENSPSIG00000002891	4.21245	3.67802	3.96845	0.685396	0.804885	2.34591	4.24634e-07	-1.66621	ENSPSIG00000002886	12.0422	10.1147	12.9712	6.62342	7.82956	9.76484	0.851925	-0.0793474
ENSPSIG00000002877	2.13223	1.9252	0.778301	0.956691	1.29906	0.987174	0.542782	-0.293859	ENSPSIG00000002893	153.028	124.805	125.873	165.849	192.698	253.516	0.00415053	0.826072	ENSPSIG00000002887	1.10776	1.88264	0.845814	0.773421	1.30999	1.03387	0.853629	0.147105
ENSPSIG00000002878	1.15414	1.34736	1.65252	0.190257	0.172673	0.24752	7.09007e-14	-2.4333	ENSPSIG00000002894	32.8419	37.8139	35.8291	51.9527	44.2612	38.6958	0.00631188	0.575699	ENSPSIG00000002889	6.8218	10.638	21.3226	7.63307	13.1826	3.54463	0.935199	0.0628997
ENSPSIG00000002879	19.372	18.1396	18.0599	13.9358	13.5255	9.84797	0.0350793	-0.26501	ENSPSIG00000002896	2.92069	2.59012	2.61663	2.74195	2.4804	1.75601	0.825674	0.0877389	ENSPSIG00000002890	4.38357	6.12245	15.4345	9.67373	15.8332	18.1016	0.189654	0.72113
ENSPSIG00000002880	1.87024	2.16179	1.51462	1.19213	0.974757	0.476003	0.00642129	-1.11287	ENSPSIG00000002900	4.48973	4.77266	3.82416	2.82839	3.38923	2.1021	0.259546	-0.405343	ENSPSIG00000002891	3.37923	3.1665	3.73324	0.685396	0.804885	2.34591	9.45334e-05	-1.38391
ENSPSIG00000002881	20.7831	21.0552	21.7627	26.6186	25.764	30.3619	7.41954e-06	0.592574	ENSPSIG00000002901	5.30142	5.10707	5.72595	5.08343	3.84358	4.57949	0.97106	0.0120745	ENSPSIG00000002893	45.5943	43.5406	25.5993	165.849	192.698	253.516	3.04325e-17	2.8228
ENSPSIG00000002882	4.01929	6.19882	5.30746	6.05301	5.90413	5.34697	0.112347	0.330269	ENSPSIG00000002904	9.54457	9.00196	9.14898	16.7318	9.3169	6.95284	0.310364	0.497817	ENSPSIG00000002894	52.7896	47.8149	40.8705	51.9527	44.2612	38.6958	0.110292	0.377749
ENSPSIG00000002884	8.16362	8.50619	6.65484	5.73978	6.65613	7.39468	0.844442	0.0379066	ENSPSIG00000002906	222.021	262.779	353.157	66.5267	18.5188	121.882	0.00421608	-1.65885	ENSPSIG00000002896	3.3392	3.0319	3.09929	2.74195	2.4804	1.75601	0.794962	0.0882362
ENSPSIG00000002885	2.06732	2.07286	1.81999	10.3153	9.9876	7.5294	4.98478e-26	2.38963	ENSPSIG00000002907	89.9845	87.1801	84.8956	89.2218	90.057	74.522	0.372494	0.181849	ENSPSIG00000002900	3.38159	3.07406	2.44849	2.82839	3.38923	2.1021	0.0901767	0.551206
ENSPSIG00000002886	12.0422	10.1147	12.9712	8.15863	9.03958	10.522	0.781563	-0.0820814	ENSPSIG00000002908	22.6743	20.3066	22.6747	11.1265	8.85988	14.2462	0.0369382	-0.672337	ENSPSIG00000002901	7.20978	5.79069	7.02681	5.08343	3.84358	4.57949	0.712891	-0.100279
ENSPSIG00000002887	1.10776	1.88264	0.845814	0.929139	0.633027	0.990837	0.622238	-0.327075	ENSPSIG00000002909	9.43361	7.17448	9.35603	8.23293	9.87153	13.3579	0.140982	0.521719	ENSPSIG00000002904	9.08603	9.12137	10.1675	16.7318	9.3169	6.95284	0.121794	0.667217
ENSPSIG00000002889	6.8218	10.638	21.3226	20.0448	17.5585	4.5579	0.789439	0.169556	ENSPSIG00000002910	4.89058	5.11174	2.77586	2.14081	2.51987	1.60208	0.0994521	-0.745964	ENSPSIG00000002906	744.03	925.721	601.128	66.5267	18.5188	121.882	5.04065e-08	-2.92359
ENSPSIG00000002890	4.38357	6.12245	15.4345	28.5579	27.1151	32.3671	2.85907e-05	1.50475	ENSPSIG00000002911	6.59155	7.19608	7.10648	9.58072	12.8458	7.76925	0.00554188	0.762832	ENSPSIG00000002907	101.417	77.858	71.1253	89.2218	90.057	74.522	8.28014e-05	0.621059
ENSPSIG00000002891	3.37923	3.1665	3.73324	3.67802	4.21245	3.96845	0.0531328	0.327127	ENSPSIG00000002912	0.77825	0.657314	0.908728	0.456128	2.14582	1.56498	0.19471	0.99866	ENSPSIG00000002908	30.3333	29.3793	30.6078	11.1265	8.85988	14.2462	0.00115275	-0.931978
ENSPSIG00000002893	45.5943	43.5406	25.5993	124.805	153.028	125.873	1.18764e-15	1.98461	ENSPSIG00000002913	3.92738	1.47859	3.29584	3.9289	3.26651	3.87265	0.563391	0.405146	ENSPSIG00000002909	3.42557	3.0127	3.39576	8.23293	9.87153	13.3579	2.6981e-15	2.17668
ENSPSIG00000002894	52.7896	47.8149	40.8705	37.8139	32.8419	35.8291	0.310172	-0.190936	ENSPSIG00000002914	2.55818	2.92541	2.09305	2.34604	2.44658	1.10854	0.60717	-0.280436	ENSPSIG00000002910	9.00849	7.18511	9.64029	2.14081	2.51987	1.60208	6.28985e-08	-1.57197
ENSPSIG00000002896	3.3392	3.0319	3.09929	2.59012	2.92069	2.61663	0.959626	0.00947528	ENSPSIG00000002916	41.403	40.2586	45.194	28.3993	29.4053	25.6328	0.0315259	-0.336333	ENSPSIG00000002911	4.39724	3.68745	3.77096	9.58072	12.8458	7.76925	6.54094e-15	1.90857
ENSPSIG00000002900	3.38159	3.07406	2.44849	4.77266	4.48973	3.82416	7.6681e-08	0.97349	ENSPSIG00000002918	0	0	43.3102	19.3244	0	34.3843	0.934742	0.0829011	ENSPSIG00000002912	6.04927	3.59935	3.96889	0.456128	2.14582	1.56498	0.101756	-1.13393
ENSPSIG00000002901	7.20978	5.79069	7.02681	5.10707	5.30142	5.72595	0.62492	-0.102244	ENSPSIG00000002921	3.86994	4.15705	4.33436	1.36508	1.1225	1.7062	0.000404205	-1.25045	ENSPSIG00000002913	0.409971	0.235478	0.155767	3.9289	3.26651	3.87265	2.48599e-11	3.65093
ENSPSIG00000002904	9.08603	9.12137	10.1675	9.00196	9.54457	9.14898	0.323307	0.168209	ENSPSIG00000002923	18.4651	14.389	18.6659	13.5519	19.1333	12.7046	0.93024	0.0382385	ENSPSIG00000002914	6.28788	2.59431	3.28096	2.34604	2.44658	1.10854	0.145581	-0.640437
ENSPSIG00000002906	744.03	925.721	601.128	262.779	222.021	353.157	2.56532e-08	-1.16467	ENSPSIG00000002925	3.68525	3.10527	4.13704	3.129	9.48492	18.9255	0.0213027	1.53501	ENSPSIG00000002915	4.13486	1.72853	3.78745	0.889857	0	0.449354	0.123948	-1.82045
ENSPSIG00000002907	101.417	77.858	71.1253	87.1801	89.9845	84.8956	2.93365e-06	0.447818	ENSPSIG00000002926	2.96512	3.12548	2.80951	2.23594	2.05357	3.7454	0.85981	0.0974101	ENSPSIG00000002916	64.713	49.526	82.2134	28.3993	29.4053	25.6328	5.26698e-12	-0.831929
ENSPSIG00000002908	30.3333	29.3793	30.6078	20.3066	22.6743	22.6747	0.0940842	-0.240796	ENSPSIG00000002927	2.89003	5.07378	3.51725	4.27855	4.78233	8.01442	0.0994603	0.705631	ENSPSIG00000002918	36.6582	0.13977	0.327441	19.3244	0	34.3843	0.797682	0.457409
ENSPSIG00000002909	3.42557	3.0127	3.39576	7.17448	9.43361	9.35603	3.28773e-23	1.65348	ENSPSIG00000002928	4.70341	5.22317	5.25239	5.07386	4.20237	4.04711	0.785568	0.0845355	ENSPSIG00000002921	1.92468	1.89485	3.25489	1.36508	1.1225	1.7062	0.64133	-0.282847
ENSPSIG00000002910	9.00849	7.18511	9.64029	5.11174	4.89058	2.77586	0.0153907	-0.770321	ENSPSIG00000002929	160.018	140.433	153.526	79.1998	81.0167	75.7081	8.61471e-09	-0.620935	ENSPSIG00000002922	0.028934	1.24387	0.718026	0.115162	0.811188	0	0.804063	-0.423147
ENSPSIG00000002911	4.39724	3.68745	3.77096	7.19608	6.59155	7.10648	2.70105e-19	1.14672	ENSPSIG00000002931	30.3916	16.8373	28.3176	3.11455	4.7658	17.5468	0.146475	-1.10014	ENSPSIG00000002923	11.0738	12.8967	13.2619	13.5519	19.1333	12.7046	0.00315181	0.811176
ENSPSIG00000002912	6.04927	3.59935	3.96889	0.657314	0.77825	0.908728	9.97952e-12	-2.28683	ENSPSIG00000002932	3.8014	4.00268	3.34412	5.09887	4.36112	5.04202	0.00729969	0.659452	ENSPSIG00000002925	0.281367	0.184876	0.42743	3.129	9.48492	18.9255	6.75447e-14	5.10993
ENSPSIG00000002913	0.409971	0.235478	0.155767	1.47859	3.92738	3.29584	7.70564e-11	3.08255	ENSPSIG00000002935	3.72771	2.96114	3.91763	3.80598	2.65103	3.65923	0.727543	0.137952	ENSPSIG00000002926	3.49795	3.78065	2.47085	2.23594	2.05357	3.7454	0.727752	0.177587
ENSPSIG00000002914	6.28788	2.59431	3.28096	2.92541	2.55818	2.09305	0.383542	-0.335106	ENSPSIG00000002936	111.132	88.5271	128.827	20.6949	17.244	50.3495	0.00290539	-1.50587	ENSPSIG00000002927	1.63481	0.780179	1.22563	4.27855	4.78233	8.01442	2.83364e-11	2.83118
ENSPSIG00000002915	4.13486	1.72853	3.78745	0.896313	2.14794	1.07588	0.229194	-0.793246	ENSPSIG00000002937	8.64263	10.2068	15.7004	6.34745	5.01769	8.8349	0.358574	-0.449135	ENSPSIG00000002928	6.88815	6.47065	6.01173	5.07386	4.20237	4.04711	0.594007	-0.131463
ENSPSIG00000002916	64.713	49.526	82.2134	40.2586	41.403	45.194	1.80376e-08	-0.484298	ENSPSIG00000002938	1.44186	1.14275	0.967204	0.767789	0.614569	1.41119	0.942529	-0.0635103	ENSPSIG00000002929	149.16	160.456	165.69	79.1998	81.0167	75.7081	2.14555e-05	-0.514237
ENSPSIG00000002921	1.92468	1.89485	3.25489	4.15705	3.86994	4.33436	0.0058219	0.975624	ENSPSIG00000002942	58.1014	44.5383	61.858	23.704	33.3189	88.0945	0.940739	0.0651415	ENSPSIG00000002931	87.7688	60.9234	67.9264	3.11455	4.7658	17.5468	0.000262848	-2.4516
ENSPSIG00000002923	11.0738	12.8967	13.2619	14.389	18.4651	18.6659	2.79692e-19	0.785569	ENSPSIG00000002943	8.75314	8.06488	7.56199	5.0145	1.65236	1.74956	0.055425	-0.971823	ENSPSIG00000002932	6.19796	4.98962	4.02704	5.09887	4.36112	5.04202	0.0779666	0.480133
ENSPSIG00000002925	0.281367	0.184876	0.42743	3.10527	3.68525	4.13704	3.9141e-21	3.53063	ENSPSIG00000002944	22.867	22.0809	26.3108	12.0108	13.2882	18.1576	0.180496	-0.408541	ENSPSIG00000002935	4.26987	4.74428	5.15818	3.80598	2.65103	3.65923	0.938231	0.0265563
ENSPSIG00000002926	3.49795	3.78065	2.47085	3.12548	2.96512	2.80951	0.791078	0.0856349	ENSPSIG00000002946	205.046	175.423	105.852	47.9919	129.23	80.2806	0.0939671	-0.801788	ENSPSIG00000002936	285.419	238.002	268.551	20.6949	17.244	50.3495	2.40512e-08	-2.60988
ENSPSIG00000002927	1.63481	0.780179	1.22563	5.07378	2.89003	3.51725	4.61094e-08	2.06068	ENSPSIG00000002947	2.19092	2.02243	2.21922	1.57542	1.27188	2.8792	0.912212	0.0774094	ENSPSIG00000002937	18.2923	9.76735	11.413	6.34745	5.01769	8.8349	0.290497	-0.442935
ENSPSIG00000002928	6.88815	6.47065	6.01173	5.22317	4.70341	5.25239	0.178343	-0.206237	ENSPSIG00000002950	1.72956	1.04184	2.21081	3.07396	0.47885	1.47211	0.834987	0.210342	ENSPSIG00000002938	3.12631	2.59197	3.51326	0.767789	0.614569	1.41119	0.198649	-0.7704
ENSPSIG00000002929	149.16	160.456	165.69	140.433	160.018	153.526	0.281624	0.116812	ENSPSIG00000002952	7.257	9.14589	7.95884	3.7699	4.24702	4.26365	0.000633547	-0.732965	ENSPSIG00000002942	0.055313	0.411494	0.037883	23.704	33.3189	88.0945	1.84892e-28	8.04891
ENSPSIG00000002931	87.7688	60.9234	67.9264	16.8373	30.3916	28.3176	9.93393e-06	-1.27115	ENSPSIG00000002954	4.92704	4.31716	3.17243	0.23115	0.658558	1.59302	0.00536965	-1.80831	ENSPSIG00000002943	17.06	13.4325	14.0846	5.0145	1.65236	1.74956	0.000449363	-1.60329
ENSPSIG00000002932	6.19796	4.98962	4.02704	4.00268	3.8014	3.34412	0.585981	-0.174785	ENSPSIG00000002957	81.1755	73.5	89.8604	33.3713	38.5424	75.2736	0.367196	-0.455534	ENSPSIG00000002944	34.1901	29.198	34.8992	12.0108	13.2882	18.1576	0.0104038	-0.688787
ENSPSIG00000002935	4.26987	4.74428	5.15818	2.96114	3.72771	3.91763	0.671746	-0.10425	ENSPSIG00000002959	4.6319	3.48347	5.22246	2.05709	1.50958	3.58886	0.249872	-0.476893	ENSPSIG00000002946	167.986	341.248	335.649	47.9919	129.23	80.2806	0.0351384	-0.982698
ENSPSIG00000002936	285.419	238.002	268.551	88.5271	111.132	128.827	1.2488e-08	-1.03868	ENSPSIG00000002960	3.01819	3.269	1.96901	3.41609	2.66771	2.79135	0.377062	0.375729	ENSPSIG00000002947	1.85958	1.13875	1.58309	1.57542	1.27188	2.8792	0.172344	0.753887
ENSPSIG00000002937	18.2923	9.76735	11.413	10.2068	8.64263	15.7004	0.952216	0.0317842	ENSPSIG00000002962	33.1415	32.0443	32.1044	55.5433	41.274	30.7082	0.0561048	0.612772	ENSPSIG00000002950	2.28076	1.01069	0.959321	3.07396	0.47885	1.47211	0.490478	0.621189
ENSPSIG00000002938	3.12631	2.59197	3.51326	1.14275	1.44186	0.967204	0.0841325	-0.691293	ENSPSIG00000002963	7.93316	5.67303	6.60866	1.17744	0.997791	2.84355	0.0048113	-1.47649	ENSPSIG00000002952	9.70715	9.36127	10.0099	3.7699	4.24702	4.26365	8.58988e-06	-0.782994
ENSPSIG00000002942	0.055313	0.411494	0.037883	44.5383	58.1014	61.858	2.04675e-28	6.93771	ENSPSIG00000002964	2.5398	1.22395	1.82193	0.383243	0.356927	1.46626	0.0382257	-1.30003	ENSPSIG00000002954	5.83906	12.6854	13.5434	0.23115	0.658558	1.59302	5.31704e-06	-3.01453
ENSPSIG00000002943	17.06	13.4325	14.0846	8.06488	8.75314	7.56199	5.32744e-05	-0.585538	ENSPSIG00000002965	14.8442	13.9675	12.6529	8.7147	10.1619	9.69928	0.212231	-0.308277	ENSPSIG00000002957	76.7934	66.3365	71.4309	33.3713	38.5424	75.2736	0.883744	-0.080782
ENSPSIG00000002944	34.1901	29.198	34.8992	22.0809	22.867	26.3108	0.0950616	-0.267977	ENSPSIG00000002967	22.9506	22.3293	25.7842	13.4908	11.7096	18.3156	0.205431	-0.445349	ENSPSIG00000002959	7.51395	6.70256	8.04986	2.05709	1.50958	3.58886	0.0182514	-0.831794
ENSPSIG00000002946	167.986	341.248	335.649	175.423	205.046	105.852	0.763162	-0.147379	ENSPSIG00000002969	4.78613	3.34005	4.00542	2.84775	2.67297	2.52744	0.327233	-0.345098	ENSPSIG00000002960	5.97208	4.95764	5.46382	3.41609	2.66771	2.79135	0.102505	-0.428548
ENSPSIG00000002947	1.85958	1.13875	1.58309	2.02243	2.19092	2.21922	0.0260991	0.68543	ENSPSIG00000002970	12.5813	11.6735	14.8708	1.9318	2.94511	4.37272	0.0587512	-0.940613	ENSPSIG00000002962	23.603	26.8278	27.1709	55.5433	41.274	30.7082	3.57236e-05	1.15007
ENSPSIG00000002950	2.28076	1.01069	0.959321	1.04184	1.72956	2.21081	0.50935	0.404825	ENSPSIG00000002971	5.1278	5.66222	5.99785	11.6638	5.52125	4.38018	0.629231	0.287248	ENSPSIG00000002963	7.01143	3.18251	3.41673	1.17744	0.997791	2.84355	0.185449	-0.903452
ENSPSIG00000002952	9.70715	9.36127	10.0099	9.14589	7.257	7.95884	0.872928	-0.0345942	ENSPSIG00000002972	8.65811	19.4695	15.4356	24.3488	25.0709	12.5084	0.140785	0.831405	ENSPSIG00000002964	0.758735	1.33106	0.838265	0.383243	0.356927	1.46626	0.641307	-0.379418
ENSPSIG00000002954	5.83906	12.6854	13.5434	4.31716	4.92704	3.17243	0.00287884	-1.07045	ENSPSIG00000002973	18.7556	18.9128	18.4448	13.9251	11.9959	12.7768	0.109123	-0.290039	ENSPSIG00000002965	15.6609	15.8381	17.0752	8.7147	10.1619	9.69928	0.0773065	-0.303557
ENSPSIG00000002957	76.7934	66.3365	71.4309	73.5	81.1755	89.8604	0.00585379	0.402989	ENSPSIG00000002974	35.1113	34.7894	31.3084	40.9678	39.5334	33.4328	0.336576	0.308365	ENSPSIG00000002967	26.9655	21.775	28.0106	13.4908	11.7096	18.3156	0.32451	-0.355446
ENSPSIG00000002959	7.51395	6.70256	8.04986	3.48347	4.6319	5.22246	0.0727324	-0.338776	ENSPSIG00000002975	19.3484	13.98	20.4308	30.974	37.6331	29.1472	9.26189e-05	1.06391	ENSPSIG00000002969	3.79482	4.49647	5.15791	2.84775	2.67297	2.52744	0.304254	-0.303407
ENSPSIG00000002960	5.97208	4.95764	5.46382	3.269	3.01819	1.96901	0.00485261	-0.79191	ENSPSIG00000002977	14.4169	14.3764	15.6862	7.86453	10.2264	11.1271	0.218427	-0.352341	ENSPSIG00000002970	19.1056	10.6107	16.0936	1.9318	2.94511	4.37272	0.00777109	-1.24553
ENSPSIG00000002962	23.603	26.8278	27.1709	32.0443	33.1415	32.1044	6.56186e-07	0.542234	ENSPSIG00000002978	92.943	71.1787	95.1372	57.7274	33.2201	47.0993	0.0646197	-0.643425	ENSPSIG00000002971	5.19648	7.55723	5.45041	11.6638	5.52125	4.38018	0.48556	0.362508
ENSPSIG00000002963	7.01143	3.18251	3.41673	5.67303	7.93316	6.60866	0.122894	0.636202	ENSPSIG00000002979	4.41446	5.6309	6.49016	3.30022	2.56802	4.059	0.152769	-0.500074	ENSPSIG00000002972	5.72588	5.25051	4.15983	24.3488	25.0709	12.5084	2.79623e-08	2.55559
ENSPSIG00000002964	0.758735	1.33106	0.838265	1.22395	2.5398	1.82193	0.0308294	1.0019	ENSPSIG00000002980	7.12606	5.05807	4.62562	4.78715	4.35042	4.9614	0.79461	0.112551	ENSPSIG00000002973	26.1889	28.0634	28.4108	13.9251	11.9959	12.7768	2.17568e-05	-0.640229
ENSPSIG00000002965	15.6609	15.8381	17.0752	13.9675	14.8442	12.6529	0.947015	0.0161384	ENSPSIG00000002981	15.2914	14.2453	19.2418	14.5687	7.01896	7.19276	0.225594	-0.572952	ENSPSIG00000002974	51.683	55.4703	43.1679	40.9678	39.5334	33.4328	0.961433	-0.0180449
ENSPSIG00000002967	26.9655	21.775	28.0106	22.3293	22.9506	25.7842	0.670159	0.105039	ENSPSIG00000002982	1.98309	2.61053	2.2753	1.12533	2.07591	2.22267	0.47172	-0.281137	ENSPSIG00000002975	20.3128	18.8367	19.0248	30.974	37.6331	29.1472	1.89445e-09	1.16354
ENSPSIG00000002969	3.79482	4.49647	5.15791	3.34005	4.78613	4.00542	0.882085	0.0565113	ENSPSIG00000002983	3.90411	4.20142	3.80267	9.33652	8.24721	6.01011	0.000192162	1.08538	ENSPSIG00000002977	15.4781	15.662	15.0102	7.86453	10.2264	11.1271	0.515694	-0.189059
ENSPSIG00000002970	19.1056	10.6107	16.0936	11.6735	12.5813	14.8708	0.123341	-0.267388	ENSPSIG00000002984	7.06411	7.8934	8.61467	8.69421	7.2423	6.77846	0.489523	0.187519	ENSPSIG00000002978	244.813	195.013	230.008	57.7274	33.2201	47.0993	1.06533e-11	-1.82587
ENSPSIG00000002971	5.19648	7.55723	5.45041	5.66222	5.1278	5.99785	0.752977	0.0793925	ENSPSIG00000002985	214.655	296.081	179.419	110.427	91.5276	99.038	3.58629e-06	-0.688523	ENSPSIG00000002979	6.95231	3.75346	6.47703	3.30022	2.56802	4.059	0.32104	-0.419713
ENSPSIG00000002972	5.72588	5.25051	4.15983	19.4695	8.65811	15.4356	3.12598e-10	1.69985	ENSPSIG00000002986	95.4908	125.523	117.154	62.3612	59.1373	82.1787	0.168496	-0.250259	ENSPSIG00000002980	8.03687	6.18769	7.46328	4.78715	4.35042	4.9614	0.247363	-0.263201
ENSPSIG00000002973	26.1889	28.0634	28.4108	18.9128	18.7556	18.4448	0.00120933	-0.339283	ENSPSIG00000002987	21.7542	21.0168	19.0124	27.3674	17.5378	18.8918	0.408783	0.247091	ENSPSIG00000002981	9.72549	9.24907	7.39271	14.5687	7.01896	7.19276	0.624827	0.244826
ENSPSIG00000002974	51.683	55.4703	43.1679	34.7894	35.1113	31.3084	0.0757006	-0.320387	ENSPSIG00000002988	13.1979	15.726	15.092	12.4193	11.996	9.61647	0.663876	-0.126472	ENSPSIG00000002982	3.15056	1.85149	2.38091	1.12533	2.07591	2.22267	0.938766	0.04219
ENSPSIG00000002975	20.3128	18.8367	19.0248	13.98	19.3484	20.4308	0.756735	0.0877135	ENSPSIG00000002989	13.7603	9.87908	15.0302	5.47924	7.66902	10.208	0.725485	-0.192452	ENSPSIG00000002983	3.38455	3.43982	3.44287	9.33652	8.24721	6.01011	1.33579e-28	1.90069
ENSPSIG00000002977	15.4781	15.662	15.0102	14.3764	14.4169	15.6862	0.157313	0.174856	ENSPSIG00000002990	33.9225	30.4224	27.8278	15.9479	15.1612	28.1434	0.433873	-0.370448	ENSPSIG00000002984	8.77869	11.3696	11.0921	8.69421	7.2423	6.77846	0.977487	-0.00881136
ENSPSIG00000002978	244.813	195.013	230.008	71.1787	92.943	95.1372	6.59163e-12	-1.15713	ENSPSIG00000002991	2.09848	2.08277	1.18138	2.5728	2.97557	3.82662	0.0316673	0.98213	ENSPSIG00000002985	242.505	362.44	217.114	110.427	91.5276	99.038	5.1205e-06	-0.75536
ENSPSIG00000002979	6.95231	3.75346	6.47703	5.6309	4.41446	6.49016	0.801795	0.0949405	ENSPSIG00000002992	364.633	390.548	307.198	494.837	542.939	297.246	0.0336614	0.540917	ENSPSIG00000002986	137.063	177.64	180.166	62.3612	59.1373	82.1787	0.00509601	-0.494662
ENSPSIG00000002980	8.03687	6.18769	7.46328	5.05807	7.12606	4.62562	0.190793	-0.364115	ENSPSIG00000002993	62.9951	61.6828	68.2277	27.2294	31.7657	50.9379	0.138636	-0.56659	ENSPSIG00000002987	29.6561	31.7384	29.9914	27.3674	17.5378	18.8918	0.823164	-0.0686679
ENSPSIG00000002981	9.72549	9.24907	7.39271	14.2453	15.2914	19.2418	0.00452152	0.843723	ENSPSIG00000002995	124.348	124.826	120.98	230.091	207.783	139.596	0.00185644	0.861	ENSPSIG00000002988	20.5831	22.3244	22.0722	12.4193	11.996	9.61647	0.0103782	-0.480053
ENSPSIG00000002982	3.15056	1.85149	2.38091	2.61053	1.98309	2.2753	0.352199	0.330425	ENSPSIG00000002998	32.889	32.807	38.5287	20.2334	17.2219	10.0927	0.0166642	-0.901066	ENSPSIG00000002989	11.4161	11.0661	14.1612	5.47924	7.66902	10.208	0.970199	-0.0204461
ENSPSIG00000002983	3.38455	3.43982	3.44287	4.20142	3.90411	3.80267	0.0034908	0.784521	ENSPSIG00000002999	1.33657	0.894515	1.20817	1.14838	0.944634	0.383609	0.812867	-0.192862	ENSPSIG00000002990	58.1542	42.798	39.5371	15.9479	15.1612	28.1434	0.0682753	-0.767491
ENSPSIG00000002984	8.77869	11.3696	11.0921	7.8934	7.06411	8.61467	0.381328	-0.186865	ENSPSIG00000003000	13.8478	12.8267	13.5855	14.0926	14.8173	14.4091	0.321262	0.278667	ENSPSIG00000002991	0.609188	0.455428	0.436044	2.5728	2.97557	3.82662	1.69317e-14	3.01348
ENSPSIG00000002985	242.505	362.44	217.114	296.081	214.655	179.419	0.770662	-0.0555443	ENSPSIG00000003001	18.3002	18.7108	18.6522	16.6495	12.9122	18.2521	0.944896	0.025899	ENSPSIG00000002992	417.369	324.593	286.527	494.837	542.939	297.246	0.00564944	0.697964
ENSPSIG00000002986	137.063	177.64	180.166	125.523	95.4908	117.154	0.0530343	-0.235056	ENSPSIG00000003002	20.3779	21.0168	23.5797	18.9754	20.2975	27.4071	0.376136	0.286017	ENSPSIG00000002993	100.42	99.0779	113.936	27.2294	31.7657	50.9379	0.00217922	-1.02345
ENSPSIG00000002987	29.6561	31.7384	29.9914	21.0168	21.7542	19.0124	0.0183355	-0.308729	ENSPSIG00000003003	30.2059	38.8592	38.9581	31.8222	45.0674	36.8686	0.818324	0.0699007	ENSPSIG00000002995	106.079	116.502	94.7995	230.091	207.783	139.596	1.08259e-06	1.29754
ENSPSIG00000002988	20.5831	22.3244	22.0722	15.726	13.1979	15.092	0.0115303	-0.342499	ENSPSIG00000003004	49.9101	49.8277	55.0822	31.6051	31.6309	38.4292	0.110419	-0.370888	ENSPSIG00000002996	4.67013	4.83116	5.82779	0.034855	0.328417	0.130491	1.41045e-09	-4.01087
ENSPSIG00000002989	11.4161	11.0661	14.1612	9.87908	13.7603	15.0302	0.483895	0.184232	ENSPSIG00000003006	7.6259	6.80109	7.43283	10.2571	7.522	7.78798	0.161577	0.455699	ENSPSIG00000002998	53.4756	45.5712	48.261	20.2334	17.2219	10.0927	0.000391531	-1.21536
ENSPSIG00000002990	58.1542	42.798	39.5371	30.4224	33.9225	27.8278	0.124964	-0.382357	ENSPSIG00000003007	58.311	55.699	61.4595	54.0654	46.7023	42.6471	0.852031	-0.0495245	ENSPSIG00000002999	0.590704	1.04126	0.876423	1.14838	0.944634	0.383609	0.3962	0.640492
ENSPSIG00000002991	0.609188	0.455428	0.436044	2.08277	2.09848	1.18138	7.1761e-06	1.90993	ENSPSIG00000003008	0.037163	0.067422	0	0.873553	0.97654	0.776291	1.77746e-07	3.62817	ENSPSIG00000003000	5.65725	6.14003	7.69776	14.0926	14.8173	14.4091	5.29241e-22	1.82048
ENSPSIG00000002992	417.369	324.593	286.527	390.548	364.633	307.198	0.359083	0.161527	ENSPSIG00000003009	26.4706	23.8467	14.899	13.3523	19.815	11.5268	0.563899	-0.291249	ENSPSIG00000003001	19.6122	15.5262	16.0881	16.6495	12.9122	18.2521	0.215442	0.347248
ENSPSIG00000002993	100.42	99.0779	113.936	61.6828	62.9951	68.2277	2.42985e-05	-0.443104	ENSPSIG00000003010	23.2721	20.6969	22.0161	10.6709	11.0042	18.0962	0.254799	-0.439839	ENSPSIG00000003002	10.5259	13.3706	12.5254	18.9754	20.2975	27.4071	2.87224e-07	1.35192
ENSPSIG00000002995	106.079	116.502	94.7995	124.826	124.348	120.98	0.00233867	0.437352	ENSPSIG00000003011	126.32	84.374	112.452	61.0789	57.072	84.7422	0.31668	-0.351427	ENSPSIG00000003003	42.605	57.7247	44.0361	31.8222	45.0674	36.8686	0.684807	-0.108398
ENSPSIG00000002996	4.67013	4.83116	5.82779	1.11493	0.417341	0.198704	8.2116e-06	-2.51644	ENSPSIG00000003012	2.95673	3.00936	1.94197	10.4207	5.42628	3.63745	0.00854286	1.37762	ENSPSIG00000003004	53.3247	51.1594	38.6571	31.6051	31.6309	38.4292	0.772733	-0.0888532
ENSPSIG00000002998	53.4756	45.5712	48.261	32.807	32.889	38.5287	0.0468429	-0.282467	ENSPSIG00000003014	5.57497	8.24951	7.99633	14.1161	6.3621	7.2817	0.397001	0.43338	ENSPSIG00000003006	8.70721	6.64579	5.93478	10.2571	7.522	7.78798	0.0445443	0.699893
ENSPSIG00000002999	0.590704	1.04126	0.876423	0.894515	1.33657	1.20817	0.0919506	0.839756	ENSPSIG00000003015	0.181984	0.017395	0.0417	7.00071	8.11011	2.42222	2.41082e-14	4.9878	ENSPSIG00000003007	67.266	84.3531	74.8858	54.0654	46.7023	42.6471	0.326186	-0.21459
ENSPSIG00000003000	5.65725	6.14003	7.69776	12.8267	13.8478	13.5855	1.96764e-16	1.53535	ENSPSIG00000003016	10.0988	8.88562	3.84441	7.13472	5.66576	6.79136	0.990162	-0.00852076	ENSPSIG00000003008	0.023317	0	0.051961	0.873553	0.97654	0.776291	3.46122e-09	4.64675
ENSPSIG00000003001	19.6122	15.5262	16.0881	18.7108	18.3002	18.6522	0.0348691	0.331	ENSPSIG00000003017	0.561689	0.508448	0.649908	0.771455	0.732095	0.725322	0.364857	0.428795	ENSPSIG00000003009	14.7158	27.3237	28.5371	13.3523	19.815	11.5268	0.689917	-0.200787
ENSPSIG00000003002	10.5259	13.3706	12.5254	21.0168	20.3779	23.5797	1.06683e-12	1.07158	ENSPSIG00000003019	5.72045	5.02575	5.21162	5.00595	4.51801	4.57087	0.90126	0.035953	ENSPSIG00000003010	16.0011	15.128	16.5182	10.6709	11.0042	18.0962	0.625775	0.196777
ENSPSIG00000003003	42.605	57.7247	44.0361	38.8592	30.2059	38.9581	0.228967	-0.17158	ENSPSIG00000003021	10.0419	11.9616	12.9074	25.2312	9.01268	12.3364	0.33065	0.545401	ENSPSIG00000003011	227.334	138.212	248.865	61.0789	57.072	84.7422	0.00104113	-0.923859
ENSPSIG00000003004	53.3247	51.1594	38.6571	49.8277	49.9101	55.0822	0.0920165	0.292284	ENSPSIG00000003023	3.54476	2.82183	2.80705	0.922175	0.891464	1.06519	0.000152355	-1.28441	ENSPSIG00000003012	4.45012	3.84633	3.32457	10.4207	5.42628	3.63745	0.023459	1.14478
ENSPSIG00000003006	8.70721	6.64579	5.93478	6.80109	7.6259	7.43283	0.458615	0.247921	ENSPSIG00000003024	22.491	22.6985	22.8626	21.2883	17.4761	22.5498	0.767492	0.0827524	ENSPSIG00000003014	12.4124	12.2242	9.66332	14.1161	6.3621	7.2817	0.944309	-0.0430334
ENSPSIG00000003007	67.266	84.3531	74.8858	55.699	58.311	61.4595	0.351588	-0.15459	ENSPSIG00000003025	23.0102	19.1494	17.5908	25.9475	9.5413	11.1533	0.895091	-0.0912496	ENSPSIG00000003015	0.045066	0	0.135005	7.00071	8.11011	2.42222	7.06774e-14	6.1163
ENSPSIG00000003009	14.7158	27.3237	28.5371	23.8467	26.4706	14.899	0.830367	0.102309	ENSPSIG00000003026	2.46148	5.33023	2.69378	6.142	4.58263	3.4615	0.000975529	1.1756	ENSPSIG00000003016	11.209	9.58	9.98303	7.13472	5.66576	6.79136	0.417083	-0.1961
ENSPSIG00000003010	16.0011	15.128	16.5182	20.6969	23.2721	22.0161	5.51226e-10	0.659075	ENSPSIG00000003027	32.1409	30.0125	39.242	19.2875	21.7573	61.1547	0.725843	0.257119	ENSPSIG00000003017	1.15928	0.675442	1.30538	0.771455	0.732095	0.725322	0.853738	-0.102647
ENSPSIG00000003011	227.334	138.212	248.865	84.374	126.32	112.452	0.00239078	-0.556425	ENSPSIG00000003028	7.7009	7.22819	7.99595	12.2499	10.4106	10.7209	1.75007e-05	0.677758	ENSPSIG00000003019	4.73107	4.90358	5.44975	5.00595	4.51801	4.57087	1.74269e-05	0.735689
ENSPSIG00000003012	4.45012	3.84633	3.32457	3.00936	2.95673	1.94197	0.370073	-0.298464	ENSPSIG00000003036	11.749	9.88636	12.5424	2.53823	2.70101	6.98318	0.0375057	-1.12352	ENSPSIG00000003021	8.901	2.25502	8.5144	25.2312	9.01268	12.3364	0.0145324	1.58701
ENSPSIG00000003014	12.4124	12.2242	9.66332	8.24951	5.57497	7.99633	0.0726936	-0.47823	ENSPSIG00000003037	4.93126	4.55176	4.2613	9.47274	5.49011	3.45091	0.176675	0.662681	ENSPSIG00000003023	3.82108	5.95615	3.90336	0.922175	0.891464	1.06519	1.01294e-06	-1.66286
ENSPSIG00000003016	11.209	9.58	9.98303	8.88562	10.0988	3.84441	0.720801	-0.171962	ENSPSIG00000003038	5.3205	5.10344	8.13245	11.9432	17.6718	15.5178	9.61741e-06	1.15028	ENSPSIG00000003024	44.6028	50.9802	38.8568	21.2883	17.4761	22.5498	0.00154117	-0.628401
ENSPSIG00000003017	1.15928	0.675442	1.30538	0.508448	0.561689	0.649908	0.207249	-0.519393	ENSPSIG00000003039	20.0477	20.1525	16.774	11.198	23.7307	26.9753	0.655526	0.269388	ENSPSIG00000003025	12.2174	14.7153	17.7231	25.9475	9.5413	11.1533	0.328444	0.494363
ENSPSIG00000003019	4.73107	4.90358	5.44975	5.02575	5.72045	5.21162	5.95018e-06	0.705544	ENSPSIG00000003040	11.4222	13.6291	14.3711	21.3175	14.4819	12.6038	0.163649	0.513719	ENSPSIG00000003026	1.66715	2.20064	1.42033	6.142	4.58263	3.4615	9.53816e-08	1.83463
ENSPSIG00000003021	8.901	2.25502	8.5144	11.9616	10.0419	12.9074	0.0390838	1.02474	ENSPSIG00000003043	11.191	10.9613	10.795	11.6763	9.33643	12.3557	0.2846	0.309268	ENSPSIG00000003027	23.9682	22.1243	22.3015	19.2875	21.7573	61.1547	0.063824	1.0156
ENSPSIG00000003023	3.82108	5.95615	3.90336	2.82183	3.54476	2.80705	0.272971	-0.339645	ENSPSIG00000003044	3.3702	3.28338	3.15404	5.44865	8.738	3.03811	0.0445351	0.98937	ENSPSIG00000003028	8.12421	10.0765	7.91229	12.2499	10.4106	10.7209	0.00268598	0.600636
ENSPSIG00000003024	44.6028	50.9802	38.8568	22.6985	22.491	22.8626	1.13594e-08	-0.701886	ENSPSIG00000003045	5.7238	6.10303	2.68469	1.42983	4.59803	2.30114	0.515289	-0.494004	ENSPSIG00000003036	18.3222	18.5539	19.8196	2.53823	2.70101	6.98318	0.000701735	-1.68162
ENSPSIG00000003025	12.2174	14.7153	17.7231	19.1494	23.0102	17.5908	0.00013491	0.614964	ENSPSIG00000003046	3.50003	3.22488	3.79203	1.71815	1.77218	2.32512	0.0443771	-0.629206	ENSPSIG00000003037	5.37409	6.06738	6.38878	9.47274	5.49011	3.45091	0.306191	0.482223
ENSPSIG00000003026	1.66715	2.20064	1.42033	5.33023	2.46148	2.69378	0.0486509	0.633695	ENSPSIG00000003049	33.2317	41.9548	28.3077	39.7913	43.5263	47.2834	0.0191199	0.58676	ENSPSIG00000003038	6.08707	10.7979	6.24428	11.9432	17.6718	15.5178	3.81555e-10	1.84152
ENSPSIG00000003027	23.9682	22.1243	22.3015	30.0125	32.1409	39.242	8.32383e-07	0.77153	ENSPSIG00000003051	16.4398	17.6944	23.5863	17.1485	12.5972	24.3166	0.880888	0.0909878	ENSPSIG00000003039	15.6047	15.3223	13.4206	11.198	23.7307	26.9753	0.0738327	0.849402
ENSPSIG00000003028	8.12421	10.0765	7.91229	7.22819	7.7009	7.99595	0.76885	-0.0691849	ENSPSIG00000003052	11.3792	8.80424	11.6164	10.7054	8.565	17.9472	0.310839	0.361675	ENSPSIG00000003040	21.0767	18.9764	17.9006	21.3175	14.4819	12.6038	0.649482	0.169324
ENSPSIG00000003036	18.3222	18.5539	19.8196	9.88636	11.749	12.5424	0.00116238	-0.505803	ENSPSIG00000003054	2.14457	2.62911	1.7137	1.74341	0.366104	0.582634	0.235873	-0.924162	ENSPSIG00000003043	9.64994	12.8019	7.08043	11.6763	9.33643	12.3557	0.124631	0.596168
ENSPSIG00000003037	5.37409	6.06738	6.38878	4.55176	4.93126	4.2613	0.308645	-0.195066	ENSPSIG00000003055	28.4743	28.7121	14.1386	9.15211	13.9317	11.6168	0.122727	-0.769698	ENSPSIG00000003044	5.55663	4.71277	5.11989	5.44865	8.738	3.03811	0.201453	0.637983
ENSPSIG00000003038	6.08707	10.7979	6.24428	5.10344	5.3205	8.13245	0.00452876	0.686125	ENSPSIG00000003056	36.3942	30.0261	37.6988	28.5996	43.3953	60.2814	0.200015	0.567338	ENSPSIG00000003045	5.07183	7.90106	8.32495	1.42983	4.59803	2.30114	0.16212	-0.846878
ENSPSIG00000003039	15.6047	15.3223	13.4206	20.1525	20.0477	16.774	0.00440571	0.583753	ENSPSIG00000003059	0.35978	0.393513	0.482133	0.310437	0.134644	0.097224	0.287088	-0.80726	ENSPSIG00000003046	3.53887	4.59866	4.7587	1.71815	1.77218	2.32512	0.0347536	-0.672911
ENSPSIG00000003040	21.0767	18.9764	17.9006	13.6291	11.4222	14.3711	0.0844381	-0.343989	ENSPSIG00000003060	19.6273	31.9819	20.6472	33.756	55.2374	61.2084	0.000145541	1.30532	ENSPSIG00000003049	8.27403	5.77745	6.75057	39.7913	43.5263	47.2834	6.00173e-36	2.95365
ENSPSIG00000003043	9.64994	12.8019	7.08043	10.9613	11.191	10.795	0.415882	0.291043	ENSPSIG00000003061	6.353	6.11441	6.56992	5.1464	3.85526	5.75779	0.772292	-0.119229	ENSPSIG00000003051	23.6215	22.8283	22.1329	17.1485	12.5972	24.3166	0.852827	0.0901541
ENSPSIG00000003044	5.55663	4.71277	5.11989	3.28338	3.3702	3.15404	0.0343009	-0.391571	ENSPSIG00000003062	40.2031	37.3665	38.908	29.0476	24.9585	34.3132	0.617148	-0.1509	ENSPSIG00000003052	8.09364	9.37831	7.25181	10.7054	8.565	17.9472	0.00519544	0.912196
ENSPSIG00000003045	5.07183	7.90106	8.32495	6.10303	5.7238	2.68469	0.542322	-0.304014	ENSPSIG00000003064	9.22029	8.49654	7.39613	9.9132	7.78395	5.75891	0.41973	0.279918	ENSPSIG00000003054	2.88483	2.88158	2.31936	1.74341	0.366104	0.582634	0.130184	-1.10151
ENSPSIG00000003046	3.53887	4.59866	4.7587	3.22488	3.50003	3.79203	0.924324	-0.02743	ENSPSIG00000003065	4.14765	4.82196	5.74357	3.95766	3.08191	5.03922	0.625014	0.241635	ENSPSIG00000003055	19.65	40.769	45.314	9.15211	13.9317	11.6168	0.013423	-1.17343
ENSPSIG00000003049	8.27403	5.77745	6.75057	41.9548	33.2317	28.3077	2.10089e-30	2.35065	ENSPSIG00000003066	8.48747	10.0626	9.10659	5.30623	6.08446	7.39064	0.291283	-0.312505	ENSPSIG00000003056	31.9682	27.3825	30.3691	28.5996	43.3953	60.2814	0.00913941	1.00205
ENSPSIG00000003051	23.6215	22.8283	22.1329	17.6944	16.4398	23.5863	0.989206	0.00443988	ENSPSIG00000003067	1.09827	1.6912	1.73858	2.3167	1.59959	1.09909	0.505184	0.383467	ENSPSIG00000003059	0.208758	0.159106	0.269694	0.310437	0.134644	0.097224	0.859044	0.179429
ENSPSIG00000003052	8.09364	9.37831	7.25181	8.80424	11.3792	11.6164	0.0193632	0.552744	ENSPSIG00000003068	37.3739	28.2197	24.941	33.7871	17.9715	32.9929	0.663834	0.275646	ENSPSIG00000003060	6.70542	7.11288	8.14288	33.756	55.2374	61.2084	4.45207e-25	3.14247
ENSPSIG00000003054	2.88483	2.88158	2.31936	2.62911	2.14457	1.7137	0.912574	-0.0564914	ENSPSIG00000003069	0.489317	0.35277	0.538936	0.0279	0	0	0.000640784	-2.93702	ENSPSIG00000003061	9.02657	8.06927	6.81124	5.1464	3.85526	5.75779	0.514373	-0.23815
ENSPSIG00000003055	19.65	40.769	45.314	28.7121	28.4743	14.1386	0.497782	-0.358158	ENSPSIG00000003070	0.628986	0.731339	0.586525	0.265233	0.400191	0.284356	0.318797	-0.677632	ENSPSIG00000003062	44.5146	43.7119	45.1337	29.0476	24.9585	34.3132	0.599031	-0.138222
ENSPSIG00000003056	31.9682	27.3825	30.3691	30.0261	36.3942	37.6988	0.0201774	0.428177	ENSPSIG00000003071	9.20526	8.72597	8.0944	7.24526	5.94898	6.17068	0.462267	-0.19931	ENSPSIG00000003064	8.29604	8.20133	9.3566	9.9132	7.78395	5.75891	0.237827	0.363922
ENSPSIG00000003059	0.208758	0.159106	0.269694	0.393513	0.35978	0.482133	0.0287073	1.06325	ENSPSIG00000003072	35.9725	35.879	40.2577	22.9622	19.7369	23.526	0.00476536	-0.528768	ENSPSIG00000003065	7.40067	6.46323	8.2052	3.95766	3.08191	5.03922	0.373432	-0.294784
ENSPSIG00000003060	6.70542	7.11288	8.14288	31.9819	19.6273	20.6472	4.96474e-17	1.80348	ENSPSIG00000003073	10.1431	8.87106	11.3964	3.95195	3.80689	5.54386	0.000853287	-0.97782	ENSPSIG00000003066	13.7197	15.0619	14.1077	5.30623	6.08446	7.39064	0.00155896	-0.739988
ENSPSIG00000003061	9.02657	8.06927	6.81124	6.11441	6.353	6.56992	0.677499	-0.107791	ENSPSIG00000003074	2.90808	4.02128	3.7857	3.21739	2.47994	1.3988	0.515692	-0.349233	ENSPSIG00000003067	2.61401	2.34709	3.46588	2.3167	1.59959	1.09909	0.5527	-0.299941
ENSPSIG00000003062	44.5146	43.7119	45.1337	37.3665	40.2031	38.908	0.864919	0.0228345	ENSPSIG00000003075	0.327148	2.68008	0.657431	1.83775	2.60081	2.83335	0.252621	0.985804	ENSPSIG00000003068	37.4115	42.9309	46.0962	33.7871	17.9715	32.9929	0.895773	0.0673546
ENSPSIG00000003064	8.29604	8.20133	9.3566	8.49654	9.22029	7.39613	0.646625	0.0905647	ENSPSIG00000003078	11.9835	12.0186	9.36271	26.4398	13.9862	14.8503	0.0122226	0.957125	ENSPSIG00000003070	3.07311	2.22898	2.22319	0.265233	0.400191	0.284356	7.60272e-07	-2.38298
ENSPSIG00000003065	7.40067	6.46323	8.2052	4.82196	4.14765	5.74357	0.12748	-0.523105	ENSPSIG00000003079	0.799696	1.99758	1.24106	1.04255	1.52495	1.70135	0.556	0.459798	ENSPSIG00000003071	10.0306	10.4015	8.25294	7.24526	5.94898	6.17068	0.617422	-0.1415
ENSPSIG00000003066	13.7197	15.0619	14.1077	10.0626	8.48747	9.10659	0.00110432	-0.417553	ENSPSIG00000003080	16.6661	17.9726	18.7569	8.68156	8.79946	9.475	1.81476e-05	-0.786235	ENSPSIG00000003072	58.0693	57.7467	67.582	22.9622	19.7369	23.526	3.75014e-10	-0.99243
ENSPSIG00000003067	2.61401	2.34709	3.46588	1.6912	1.09827	1.73858	0.0530343	-0.678477	ENSPSIG00000003081	1.92176	1.75541	1.79922	1.11449	1.1726	1.37698	0.129251	-0.506868	ENSPSIG00000003073	14.6788	13.002	15.972	3.95195	3.80689	5.54386	4.7877e-05	-1.1554
ENSPSIG00000003068	37.4115	42.9309	46.0962	28.2197	37.3739	24.941	0.558875	-0.211475	ENSPSIG00000003082	6.37157	5.56324	4.90656	5.8055	7.36951	6.40681	0.0270764	0.607298	ENSPSIG00000003074	4.50052	3.85887	3.77481	3.21739	2.47994	1.3988	0.535929	-0.296652
ENSPSIG00000003069	0.196774	0.037142	0.024817	0.35277	0.489317	0.538936	0.0118582	1.93313	ENSPSIG00000003085	5.86567	1.59463	4.88685	3.74474	9.98036	3.02603	0.482829	0.57088	ENSPSIG00000003075	0.046737	0	0	1.83775	2.60081	2.83335	3.26739e-15	6.38233
ENSPSIG00000003070	3.07311	2.22898	2.22319	0.731339	0.628986	0.586525	9.30282e-06	-1.61625	ENSPSIG00000003086	2.16734	2.6118	2.84646	3.06011	4.54591	10.6914	0.018311	1.35981	ENSPSIG00000003076	0.556717	0.87203	0.315072	0.092641	0.080511	0.226528	0.0844632	-1.43763
ENSPSIG00000003071	10.0306	10.4015	8.25294	8.72597	9.20526	8.0944	0.778865	0.0690141	ENSPSIG00000003088	2.11727	2.05501	0.694122	0.425267	0.477483	0.456184	0.0261566	-1.38715	ENSPSIG00000003078	13.2402	14.6148	13.359	26.4398	13.9862	14.8503	0.0219822	0.820268
ENSPSIG00000003072	58.0693	57.7467	67.582	35.879	35.9725	40.2577	7.43602e-05	-0.450495	ENSPSIG00000003089	1.65188	3.63689	1.48425	0.889377	1.29791	0.91979	0.108022	-1.20907	ENSPSIG00000003079	2.18046	2.56478	3.55973	1.04255	1.52495	1.70135	0.482587	-0.402524
ENSPSIG00000003073	14.6788	13.002	15.972	8.87106	10.1431	11.3964	0.490488	-0.154467	ENSPSIG00000003091	1888.86	2089.11	1882.79	3070.52	2572.29	2296.26	0.000558538	0.67179	ENSPSIG00000003080	16.4426	17.338	21.4841	8.68156	8.79946	9.475	0.0146779	-0.582916
ENSPSIG00000003074	4.50052	3.85887	3.77481	4.02128	2.90808	3.7857	0.805205	0.0774703	ENSPSIG00000003092	8.398	7.29661	3.51534	3.00492	5.49086	3.8798	0.551515	-0.367796	ENSPSIG00000003081	1.7143	1.96172	1.59222	1.11449	1.1726	1.37698	0.437198	-0.283909
ENSPSIG00000003076	0.556717	0.87203	0.315072	0.523784	5.86468	0.097321	0.56766	-0.490882	ENSPSIG00000003094	0.549924	0.781761	1.00039	0.706736	1.55173	0.9511	0.197417	0.636497	ENSPSIG00000003082	12.4872	9.43573	3.83799	5.8055	7.36951	6.40681	0.61663	0.238341
ENSPSIG00000003078	13.2402	14.6148	13.359	12.0186	11.9835	9.36271	0.490488	-0.151104	ENSPSIG00000003095	0.980445	0.538632	1.65594	1.32479	0.381242	0.731166	0.908338	-0.117713	ENSPSIG00000003085	5.88371	6.78455	8.96763	3.74474	9.98036	3.02603	0.962446	0.0367497
ENSPSIG00000003079	2.18046	2.56478	3.55973	1.99758	0.799696	1.24106	0.131975	-0.846403	ENSPSIG00000003096	3.951	4.57408	5.24867	5.42523	4.45363	4.93082	0.341282	0.334995	ENSPSIG00000003086	0.118714	0.161397	0.099485	3.06011	4.54591	10.6914	3.54922e-21	5.57662
ENSPSIG00000003080	16.4426	17.338	21.4841	17.9726	16.6661	18.7569	0.332429	0.213918	ENSPSIG00000003097	4.96152	5.37626	4.59263	5.6091	4.30948	3.44713	0.826501	0.101055	ENSPSIG00000003088	2.94103	0.712302	3.35137	0.425267	0.477483	0.456184	0.0126468	-1.75957
ENSPSIG00000003081	1.7143	1.96172	1.59222	1.75541	1.92176	1.79922	0.439758	0.237243	ENSPSIG00000003099	92.2906	88.3794	94.7283	75.9568	73.8961	91.6399	0.845901	0.0559102	ENSPSIG00000003089	4.52498	1.01091	1.30654	0.889377	1.29791	0.91979	0.120837	-1.21827
ENSPSIG00000003082	12.4872	9.43573	3.83799	5.56324	6.37157	4.90656	0.408573	-0.351077	ENSPSIG00000003100	19.1884	17.5806	20.3607	18.8791	21.2152	15.6481	0.49252	0.202553	ENSPSIG00000003091	2089.53	2206.75	1827.47	3070.52	2572.29	2296.26	1.72675e-05	0.819768
ENSPSIG00000003085	5.88371	6.78455	8.96763	1.59463	5.86567	4.88685	0.29309	-0.572933	ENSPSIG00000003102	0.866936	0.561173	0.388729	5.24964	3.31195	0.875864	0.00052223	2.20137	ENSPSIG00000003092	5.39772	10.291	11.5453	3.00492	5.49086	3.8798	0.167514	-0.660538
ENSPSIG00000003086	0.118714	0.161397	0.099485	2.6118	2.16734	2.84646	7.95227e-36	4.20453	ENSPSIG00000003104	21.4475	22.0414	19.9885	13.8929	17.4371	11.9774	0.304758	-0.293329	ENSPSIG00000003094	0.398925	0.578725	0.217291	0.706736	1.55173	0.9511	0.0479992	1.45717
ENSPSIG00000003088	2.94103	0.712302	3.35137	2.05501	2.11727	0.694122	0.758181	-0.261128	ENSPSIG00000003105	13.1561	12.9142	14.1137	17.1103	14.5704	8.07895	0.440509	0.345909	ENSPSIG00000003095	7.80921	7.9276	10.339	1.32479	0.381242	0.731166	7.4378e-09	-2.83463
ENSPSIG00000003089	4.52498	1.01091	1.30654	3.63689	1.65188	1.48425	0.721648	0.136204	ENSPSIG00000003106	4.5342	6.31133	4.12716	5.52718	5.69367	5.50451	0.0584006	0.439504	ENSPSIG00000003096	1.02511	1.8237	0.887781	5.42523	4.45363	4.93082	6.04197e-08	2.35787
ENSPSIG00000003091	2089.53	2206.75	1827.47	2089.11	1888.86	1882.79	0.308645	0.153451	ENSPSIG00000003109	2.67678	3.216	1.91517	2.17407	1.08583	1.26637	0.239956	-0.652714	ENSPSIG00000003097	6.8927	4.62075	6.93453	5.6091	4.30948	3.44713	0.960631	0.024653
ENSPSIG00000003092	5.39772	10.291	11.5453	7.29661	8.398	3.51534	0.62335	-0.261152	ENSPSIG00000003110	23.832	22.2843	26.9141	18.3	22.1374	31.5618	0.598222	0.22301	ENSPSIG00000003099	102.989	96.0646	101.711	75.9568	73.8961	91.6399	0.547764	0.138218
ENSPSIG00000003094	0.398925	0.578725	0.217291	0.781761	0.549924	1.00039	0.281812	0.768521	ENSPSIG00000003113	15.9531	13.1709	17.9327	3.77168	4.59718	8.57319	0.00924977	-1.17965	ENSPSIG00000003100	5.57734	7.23935	6.97723	18.8791	21.2152	15.6481	3.99237e-19	1.95125
ENSPSIG00000003095	7.80921	7.9276	10.339	0.538632	0.980445	1.65594	3.0595e-11	-2.6174	ENSPSIG00000003115	8.27864	9.53155	6.91862	32.9691	23.0914	6.31175	0.0260733	1.3023	ENSPSIG00000003102	0.599692	1.13553	0.561915	5.24964	3.31195	0.875864	0.000571464	2.26698
ENSPSIG00000003096	1.02511	1.8237	0.887781	4.57408	3.951	5.24867	5.4702e-07	1.97071	ENSPSIG00000003116	1.13599	0.733473	0.609934	1.91204	2.21646	2.91308	0.000879729	1.60292	ENSPSIG00000003104	32.4309	32.4647	31.3892	13.8929	17.4371	11.9774	0.00240324	-0.68719
ENSPSIG00000003097	6.8927	4.62075	6.93453	5.37626	4.96152	4.59263	0.85759	-0.0664083	ENSPSIG00000003117	13.6538	17.2609	13.2355	9.7945	9.5115	9.54081	0.0600787	-0.354063	ENSPSIG00000003105	14.9511	20.3537	13.7024	17.1103	14.5704	8.07895	0.348072	0.387821
ENSPSIG00000003099	102.989	96.0646	101.711	88.3794	92.2906	94.7283	0.423251	0.0905419	ENSPSIG00000003118	8.1244	8.98002	7.05172	8.20006	9.29779	7.22949	0.30917	0.271914	ENSPSIG00000003106	5.76281	4.98342	3.46488	5.52718	5.69367	5.50451	0.0140856	0.68627
ENSPSIG00000003100	5.57734	7.23935	6.97723	17.5806	19.1884	20.3607	1.17281e-30	1.75279	ENSPSIG00000003119	3.5027	3.51087	3.38106	1.60719	2.61056	2.39756	0.492119	-0.364152	ENSPSIG00000003109	5.22508	3.7132	5.67355	2.17407	1.08583	1.26637	0.000196227	-1.53172
ENSPSIG00000003102	0.599692	1.13553	0.561915	0.561173	0.866936	0.388729	0.838054	-0.132102	ENSPSIG00000003120	10.2549	8.32809	9.50458	12.86	27.5915	24.6048	0.00042806	1.38437	ENSPSIG00000003110	5.10209	6.84005	6.12479	18.3	22.1374	31.5618	3.48853e-15	2.4145
ENSPSIG00000003104	32.4309	32.4647	31.3892	22.0414	21.4475	19.9885	0.00026913	-0.383209	ENSPSIG00000003121	4.12402	4.62409	4.67926	6.80095	4.07652	4.01454	0.334262	0.376157	ENSPSIG00000003113	23.4429	20.8532	26.2271	3.77168	4.59718	8.57319	0.000330151	-1.55154
ENSPSIG00000003105	14.9511	20.3537	13.7024	12.9142	13.1561	14.1137	0.864736	0.0453709	ENSPSIG00000003122	4.91444	7.66018	4.69378	4.29733	5.47894	4.76928	0.98974	-0.00684004	ENSPSIG00000003115	15.959	15.5169	8.47702	32.9691	23.0914	6.31175	0.0807077	1.09094
ENSPSIG00000003106	5.76281	4.98342	3.46488	6.31133	4.5342	4.12716	0.375443	0.250729	ENSPSIG00000003123	2.25283	2.17246	2.09531	0.068254	0.790143	0.953555	0.153674	-1.22285	ENSPSIG00000003116	0.200298	0	0	1.91204	2.21646	2.91308	0.000365743	4.08367
ENSPSIG00000003109	5.22508	3.7132	5.67355	3.216	2.67678	1.91517	0.00955378	-0.823885	ENSPSIG00000003126	3.42471	3.00351	3.65907	1.20875	2.05679	2.34596	0.324706	-0.368571	ENSPSIG00000003117	17.6332	22.8872	18.3765	9.7945	9.5115	9.54081	0.000312216	-0.529241
ENSPSIG00000003110	5.10209	6.84005	6.12479	22.2843	23.832	26.9141	8.62542e-44	2.20412	ENSPSIG00000003127	5.59811	5.19498	5.53115	6.19836	6.4399	5.40536	0.0530749	0.429976	ENSPSIG00000003118	8.68427	7.82192	8.35954	8.20006	9.29779	7.22949	0.0219026	0.442258
ENSPSIG00000003113	23.4429	20.8532	26.2271	13.1709	15.9531	17.9327	0.148987	-0.325001	ENSPSIG00000003129	3.55736	5.89576	3.36509	1.85664	2.56941	0.540272	0.162373	-0.91783	ENSPSIG00000003119	3.65444	4.99899	4.51611	1.60719	2.61056	2.39756	0.271494	-0.530645
ENSPSIG00000003115	15.959	15.5169	8.47702	9.53155	8.27864	6.91862	0.439636	-0.282502	ENSPSIG00000003130	7.05327	6.46875	7.58742	1.37024	1.39092	2.63182	5.96665e-05	-1.61822	ENSPSIG00000003120	8.27945	7.64129	6.68485	12.86	27.5915	24.6048	5.03739e-07	1.9409
ENSPSIG00000003116	0.200298	0	0	0.733473	1.13599	0.609934	0.0368957	1.90749	ENSPSIG00000003131	18.303	18.3255	15.8791	17.9523	11.8369	12.6127	0.884205	-0.0448279	ENSPSIG00000003121	5.04478	5.24269	4.85928	6.80095	4.07652	4.01454	0.219985	0.412972
ENSPSIG00000003117	17.6332	22.8872	18.3765	17.2609	13.6538	13.2355	0.180185	-0.163961	ENSPSIG00000003132	7.22511	6.6224	6.20507	5.06206	6.90661	7.62097	0.445056	0.258907	ENSPSIG00000003122	8.45283	9.29104	5.39509	4.29733	5.47894	4.76928	0.646931	-0.191721
ENSPSIG00000003118	8.68427	7.82192	8.35954	8.98002	8.1244	7.05172	0.331105	0.175362	ENSPSIG00000003134	3.03626	4.23187	3.74002	1.06138	1.87589	1.7967	0.0127279	-1.02404	ENSPSIG00000003123	2.70968	1.82626	2.60178	0.068254	0.790143	0.953555	0.151546	-1.32418
ENSPSIG00000003119	3.65444	4.99899	4.51611	3.51087	3.5027	3.38106	0.695717	-0.148454	ENSPSIG00000003136	248.265	239.852	373.277	305.411	271.266	341.327	0.358353	0.314117	ENSPSIG00000003126	3.84611	4.38325	2.67541	1.20875	2.05679	2.34596	0.123121	-0.527995
ENSPSIG00000003120	8.27945	7.64129	6.68485	8.32809	10.2549	9.50458	0.0131187	0.525211	ENSPSIG00000003138	0.956764	0.960088	1.62521	2.21305	0.664776	0.391218	0.887853	0.149091	ENSPSIG00000003127	2.83373	4.47682	3.29479	6.19836	6.4399	5.40536	8.59706e-06	1.20683
ENSPSIG00000003121	5.04478	5.24269	4.85928	4.62409	4.12402	4.67926	0.834457	0.0412438	ENSPSIG00000003139	27.331	26.2913	26.2959	33.536	28.1814	21.1336	0.466776	0.188445	ENSPSIG00000003128	7.21427	1.36515	1.58338	12.4088	0.058946	0.217253	0.509925	0.954377
ENSPSIG00000003122	8.45283	9.29104	5.39509	7.66018	4.91444	4.69378	0.687489	-0.174345	ENSPSIG00000003140	54.8169	66.6793	53.2067	22.4072	34.4495	33.3619	0.019693	-0.672771	ENSPSIG00000003129	2.69597	5.24441	3.29788	1.85664	2.56941	0.540272	0.255898	-0.778011
ENSPSIG00000003123	2.70968	1.82626	2.60178	2.17246	2.25283	2.09531	0.840562	0.0851594	ENSPSIG00000003144	1.92957	1.18563	1.23746	0.684874	1.88602	1.99072	0.83947	0.181719	ENSPSIG00000003130	12.3555	9.69663	10.1621	1.37024	1.39092	2.63182	2.86284e-07	-2.06064
ENSPSIG00000003126	3.84611	4.38325	2.67541	3.00351	3.42471	3.65907	0.528136	-0.146615	ENSPSIG00000003146	6.92633	11.5142	10.9773	9.27432	9.48006	6.56041	0.809129	-0.114815	ENSPSIG00000003131	22.9722	22.1226	20.5859	17.9523	11.8369	12.6127	0.151147	-0.288753
ENSPSIG00000003127	2.83373	4.47682	3.29479	5.19498	5.59811	5.53115	0.00172657	0.777063	ENSPSIG00000003147	2.51954	1.42584	1.81522	1.90014	2.10548	1.61222	0.69081	0.212148	ENSPSIG00000003132	5.91146	4.60064	6.3292	5.06206	6.90661	7.62097	0.0311884	0.673776
ENSPSIG00000003128	7.21427	1.36515	1.58338	0.170908	0.16055	1.47642	0.0607909	-1.53776	ENSPSIG00000003148	2.88341	2.35561	1.71384	0.568119	0.528327	0.592224	2.64043e-05	-1.67149	ENSPSIG00000003133	1.2373	1.06671	0.843866	0.301249	0.362364	1.89496	0.894733	0.154658
ENSPSIG00000003129	2.69597	5.24441	3.29788	5.89576	3.55736	3.36509	0.643763	0.214275	ENSPSIG00000003150	6.2329	8.10336	8.68683	12.9381	9.21158	8.25513	0.052355	0.630645	ENSPSIG00000003134	4.52206	6.23765	5.915	1.06138	1.87589	1.7967	0.000403524	-1.43278
ENSPSIG00000003130	12.3555	9.69663	10.1621	6.46875	7.05327	7.58742	0.0647102	-0.386514	ENSPSIG00000003151	4.81717	5.34842	4.65614	10.4338	8.68203	6.52826	0.000970008	0.852635	ENSPSIG00000003136	361.844	292.08	318.241	305.411	271.266	341.327	0.156519	0.342883
ENSPSIG00000003131	22.9722	22.1226	20.5859	18.3255	18.303	15.8791	0.045913	-0.233531	ENSPSIG00000003152	7.78777	5.38307	5.34671	3.07457	4.55309	3.66976	0.285541	-0.449862	ENSPSIG00000003138	0.640863	0.436522	0.397532	2.21305	0.664776	0.391218	0.0737397	1.43307
ENSPSIG00000003132	5.91146	4.60064	6.3292	6.6224	7.22511	6.20507	0.025269	0.41957	ENSPSIG00000003153	5.53798	5.52686	4.24138	6.49477	4.28022	3.95549	0.964317	0.0247841	ENSPSIG00000003139	43.969	53.3194	38.583	33.536	28.1814	21.1336	0.325958	-0.226366
ENSPSIG00000003133	1.2373	1.06671	0.843866	0.274251	0.531988	0.286114	0.0305087	-1.16567	ENSPSIG00000003154	3.73046	3.04771	3.4678	1.96439	2.08645	2.258	0.206612	-0.338185	ENSPSIG00000003140	63.1136	95.288	75.0148	22.4072	34.4495	33.3619	0.000641893	-0.988465
ENSPSIG00000003134	4.52206	6.23765	5.915	4.23187	3.03626	3.74002	0.14799	-0.376425	ENSPSIG00000003155	15.9452	14.7925	15.0534	16.3631	24.3594	17.9489	0.00168432	0.646707	ENSPSIG00000003144	1.32984	1.96317	2.48556	0.684874	1.88602	1.99072	0.99293	0.00821177
ENSPSIG00000003136	361.844	292.08	318.241	239.852	248.265	373.277	0.913526	0.0327242	ENSPSIG00000003156	48.3005	56.1482	40.6725	51.7091	44.5334	44.6109	0.704824	0.1339	ENSPSIG00000003146	7.07689	10.9876	10.7814	9.27432	9.48006	6.56041	0.618318	0.224078
ENSPSIG00000003138	0.640863	0.436522	0.397532	0.960088	0.956764	1.62521	0.00182813	1.3167	ENSPSIG00000003157	5.39108	5.28844	6.64671	0.900584	1.05344	5.89568	0.406504	-0.734412	ENSPSIG00000003147	1.23233	2.83195	2.40333	1.90014	2.10548	1.61222	0.618997	0.27091
ENSPSIG00000003139	43.969	53.3194	38.583	26.2913	27.331	26.2959	0.00149978	-0.406667	ENSPSIG00000003158	39.404	38.8004	37.9822	29.6369	21.2208	25.4965	0.152273	-0.359692	ENSPSIG00000003148	4.46932	5.31932	4.60537	0.568119	0.528327	0.592224	1.78639e-20	-2.57181
ENSPSIG00000003140	63.1136	95.288	75.0148	66.6793	54.8169	53.2067	0.112541	-0.301884	ENSPSIG00000003159	3.38749	3.04774	3.37833	3.21866	2.81605	4.24397	0.390973	0.333733	ENSPSIG00000003150	8.34233	8.41798	8.68037	12.9381	9.21158	8.25513	0.00429149	0.708742
ENSPSIG00000003144	1.32984	1.96317	2.48556	1.18563	1.92957	1.23746	0.777739	-0.180926	ENSPSIG00000003160	7.32949	6.85413	7.09145	6.51775	9.94672	4.81517	0.637395	0.231176	ENSPSIG00000003151	5.47548	5.03893	4.92701	10.4338	8.68203	6.52826	7.9345e-07	1.22257
ENSPSIG00000003146	7.07689	10.9876	10.7814	11.5142	6.92633	10.9773	0.367835	0.343507	ENSPSIG00000003162	3.27837	7.65853	3.54932	3.16436	4.56561	3.87031	0.387897	0.294718	ENSPSIG00000003152	7.97653	8.43378	9.18486	3.07457	4.55309	3.66976	0.0157458	-0.714038
ENSPSIG00000003147	1.23233	2.83195	2.40333	1.42584	2.51954	1.81522	0.922982	0.0604322	ENSPSIG00000003163	1.49596	1.83787	2.0951	1.56564	0.308951	1.00694	0.519622	-0.552255	ENSPSIG00000003153	6.98403	7.46501	7.03459	6.49477	4.28022	3.95549	0.32004	-0.31197
ENSPSIG00000003148	4.46932	5.31932	4.60537	2.35561	2.88341	1.71384	0.00685407	-0.803008	ENSPSIG00000003164	23.3468	20.2749	20.882	7.48183	11.6574	17.4163	0.340288	-0.464414	ENSPSIG00000003154	7.16284	6.43254	6.07728	1.96439	2.08645	2.258	2.22693e-06	-1.01048
ENSPSIG00000003150	8.34233	8.41798	8.68037	8.10336	6.2329	8.68683	0.75696	0.0763661	ENSPSIG00000003165	9.60434	10.5903	9.68373	5.19754	3.62924	7.44552	0.154009	-0.68028	ENSPSIG00000003155	18.1569	18.899	19.1203	16.3631	24.3594	17.9489	0.00439862	0.58731
ENSPSIG00000003151	5.47548	5.03893	4.92701	5.34842	4.81717	4.65614	0.0161089	0.371497	ENSPSIG00000003166	30.6304	111.303	14.2081	11.6912	59.7008	5.117	0.410624	-0.833755	ENSPSIG00000003156	34.1593	52.3105	45.7175	51.7091	44.5334	44.6109	0.0341984	0.534369
ENSPSIG00000003152	7.97653	8.43378	9.18486	5.38307	7.78777	5.34671	0.42573	-0.241231	ENSPSIG00000003168	15.2786	12.8721	9.50512	15.8555	20.3261	5.75666	0.286	0.749413	ENSPSIG00000003157	13.7481	12.2394	9.69094	0.900584	1.05344	5.89568	0.0334879	-1.66247
ENSPSIG00000003153	6.98403	7.46501	7.03459	5.52686	5.53798	4.24138	0.123376	-0.325367	ENSPSIG00000003170	49.7286	43.032	22.0876	21.9503	38.8052	50.6755	0.801194	0.179497	ENSPSIG00000003158	63.8127	62.8278	65.5615	29.6369	21.2208	25.4965	1.40381e-05	-0.869174
ENSPSIG00000003154	7.16284	6.43254	6.07728	3.04771	3.73046	3.4678	1.55883e-06	-0.660544	ENSPSIG00000003171	29.3679	38.0042	36.7756	16.5281	11.8588	18.0695	0.00330272	-0.84669	ENSPSIG00000003159	6.80765	3.84657	6.02828	3.21866	2.81605	4.24397	0.686887	-0.197304
ENSPSIG00000003155	18.1569	18.899	19.1203	14.7925	15.9452	15.0534	0.760965	-0.055769	ENSPSIG00000003172	6.33262	8.79824	6.47084	5.99979	12.0916	7.91308	0.391725	0.267456	ENSPSIG00000003160	6.71331	9.79569	10.7111	6.51775	9.94672	4.81517	0.859205	0.094853
ENSPSIG00000003156	34.1593	52.3105	45.7175	56.1482	48.3005	40.6725	0.129034	0.402465	ENSPSIG00000003173	10.9831	11.3114	11.1758	8.5291	9.58392	7.08953	0.300909	-0.28445	ENSPSIG00000003162	4.32464	5.8459	4.90165	3.16436	4.56561	3.87031	0.745968	0.0969348
ENSPSIG00000003157	13.7481	12.2394	9.69094	5.28844	5.39108	6.64671	3.05736e-05	-0.88626	ENSPSIG00000003175	15.1672	14.7827	14.2955	8.77699	8.19259	6.33333	0.0020445	-0.673025	ENSPSIG00000003163	2.30879	1.24802	1.38099	1.56564	0.308951	1.00694	0.758581	-0.296466
ENSPSIG00000003158	63.8127	62.8278	65.5615	38.8004	39.404	37.9822	1.91356e-09	-0.497367	ENSPSIG00000003178	8.24659	7.03313	4.03234	3.39779	4.86772	3.50276	0.21302	-0.650148	ENSPSIG00000003164	21.0738	28.7928	18.4696	7.48183	11.6574	17.4163	0.178024	-0.596515
ENSPSIG00000003159	6.80765	3.84657	6.02828	3.04774	3.38749	3.37833	0.0919501	-0.522806	ENSPSIG00000003180	15.5697	20.1377	36.4952	13.1805	9.88967	9.51044	0.0410916	-0.580427	ENSPSIG00000003165	8.27722	8.14604	8.69303	5.19754	3.62924	7.44552	0.612262	-0.2615
ENSPSIG00000003160	6.71331	9.79569	10.7111	6.85413	7.32949	7.09145	0.662618	-0.133941	ENSPSIG00000003181	9.05558	15.597	13.7893	9.97852	11.0202	14.9614	0.193457	0.455861	ENSPSIG00000003166	12.0822	33.7009	25.4979	11.6912	59.7008	5.117	0.917959	0.131322
ENSPSIG00000003162	4.32464	5.8459	4.90165	7.65853	3.27837	3.54932	0.370298	-0.193217	ENSPSIG00000003182	4.77423	4.38779	4.49497	2.42015	3.0638	3.4785	0.225058	-0.364074	ENSPSIG00000003168	9.38246	20.8552	26.5224	15.8555	20.3261	5.75666	0.786382	0.227617
ENSPSIG00000003163	2.30879	1.24802	1.38099	1.83787	1.49596	2.0951	0.551906	0.325254	ENSPSIG00000003183	6.48396	6.35864	7.2222	9.96208	4.50602	6.59981	0.910807	-0.0556012	ENSPSIG00000003170	26.0998	57.254	58.254	21.9503	38.8052	50.6755	0.87524	0.101852
ENSPSIG00000003164	21.0738	28.7928	18.4696	20.2749	23.3468	20.882	0.647925	-0.112846	ENSPSIG00000003184	2.14873	2.32276	0.961428	0.089696	2.21372	1.57445	0.940739	-0.101923	ENSPSIG00000003171	63.3779	51.6699	56.4423	16.5281	11.8588	18.0695	6.3958e-08	-1.38133
ENSPSIG00000003165	8.27722	8.14604	8.69303	10.5903	9.60434	9.68373	9.93257e-06	0.458625	ENSPSIG00000003186	6.70956	4.3486	4.3845	0.185095	0.870788	0.896561	0.000122339	-2.35174	ENSPSIG00000003172	10.1511	9.67268	7.87987	5.99979	12.0916	7.91308	0.752856	0.106458
ENSPSIG00000003166	12.0822	33.7009	25.4979	111.303	30.6304	14.2081	0.222284	1.01355	ENSPSIG00000003187	4.75996	4.95572	4.96321	1.76748	2.50754	3.32127	0.169007	-0.657141	ENSPSIG00000003173	13.9923	15.5752	16.0495	8.5291	9.58392	7.08953	0.0401467	-0.483324
ENSPSIG00000003168	9.38246	20.8552	26.5224	12.8721	15.2786	9.50512	0.20699	-0.569389	ENSPSIG00000003188	8.52726	9.32656	9.37746	7.21448	6.92551	4.51268	0.345411	-0.250568	ENSPSIG00000003175	18.98	15.9001	14.9304	8.77699	8.19259	6.33333	0.00749323	-0.641483
ENSPSIG00000003170	26.0998	57.254	58.254	43.032	49.7286	22.0876	0.887394	-0.0820203	ENSPSIG00000003189	34.2631	18.2404	32.8157	13.001	14.3558	29.6895	0.791201	-0.0969878	ENSPSIG00000003178	5.42691	12.1009	9.24731	3.39779	4.86772	3.50276	0.0575718	-0.952378
ENSPSIG00000003171	63.3779	51.6699	56.4423	38.0042	29.3679	36.7756	0.00249791	-0.511874	ENSPSIG00000003191	7.11324	10.3186	7.8483	8.47251	9.12096	6.5107	0.508201	0.261015	ENSPSIG00000003180	20.5662	20.6831	24.4536	13.1805	9.88967	9.51044	3.18318e-05	-0.654705
ENSPSIG00000003172	10.1511	9.67268	7.87987	8.79824	6.33262	6.47084	0.534724	-0.155793	ENSPSIG00000003192	19.0634	16.8654	19.0806	7.00114	5.45161	9.58698	0.000662499	-1.04517	ENSPSIG00000003181	15.5797	10.8898	13.4107	9.97852	11.0202	14.9614	0.0434459	0.605974
ENSPSIG00000003173	13.9923	15.5752	16.0495	11.3114	10.9831	11.1758	0.26605	-0.187478	ENSPSIG00000003193	2.6777	2.6622	3.55199	1.1564	2.05891	1.1717	0.170656	-0.584182	ENSPSIG00000003182	4.4574	4.78841	5.10455	2.42015	3.0638	3.4785	0.472766	-0.223494
ENSPSIG00000003175	18.98	15.9001	14.9304	14.7827	15.1672	14.2955	0.82974	0.0464735	ENSPSIG00000003194	16.4529	15.4635	17.3824	21.2417	22.9813	5.36452	0.75457	0.241529	ENSPSIG00000003183	13.0868	6.53252	7.36482	9.96208	4.50602	6.59981	0.97018	-0.0170509
ENSPSIG00000003178	5.42691	12.1009	9.24731	7.03313	8.24659	4.03234	0.633929	-0.264592	ENSPSIG00000003195	37.845	31.6732	30.078	62.3931	69.1859	84.9577	1.23623e-08	1.36309	ENSPSIG00000003186	6.00157	10.5395	11.1119	0.185095	0.870788	0.896561	5.75613e-07	-3.14656
ENSPSIG00000003180	20.5662	20.6831	24.4536	20.1377	15.5697	36.4952	0.858699	-0.053865	ENSPSIG00000003196	0.155229	0.173058	0.155347	1.84361	2.78362	1.06854	3.47397e-15	3.47387	ENSPSIG00000003187	7.53634	5.21628	5.6336	1.76748	2.50754	3.32127	0.189084	-0.654962
ENSPSIG00000003181	15.5797	10.8898	13.4107	15.597	9.05558	13.7893	0.522124	0.148653	ENSPSIG00000003197	6.17173	3.708	3.60339	2.87045	3.34002	4.56198	0.91989	0.0313359	ENSPSIG00000003188	15.8557	15.5813	15.9489	7.21448	6.92551	4.51268	2.00178e-05	-0.838256
ENSPSIG00000003182	4.4574	4.78841	5.10455	4.38779	4.77423	4.49497	0.384422	0.151997	ENSPSIG00000003198	2.43902	1.87459	1.0102	5.11604	13.2274	12.3766	2.65214e-07	2.55213	ENSPSIG00000003189	28.9436	14.5289	17.5848	13.001	14.3558	29.6895	0.246791	0.334951
ENSPSIG00000003183	13.0868	6.53252	7.36482	6.35864	6.48396	7.2222	0.852803	0.0483273	ENSPSIG00000003199	132.095	135.442	155.334	174.926	164.738	175.285	0.00206775	0.52498	ENSPSIG00000003191	7.06011	3.82581	2.86141	8.47251	9.12096	6.5107	0.0138122	1.10243
ENSPSIG00000003184	0.071371	0.390544	0.094985	2.32276	2.14873	0.961428	1.07058e-12	4.05197	ENSPSIG00000003200	69.5825	72.9262	88.913	48.2796	35.3891	68.2776	0.452377	-0.342888	ENSPSIG00000003192	22.3363	19.8468	23.7744	7.00114	5.45161	9.58698	0.000262196	-1.10389
ENSPSIG00000003186	6.00157	10.5395	11.1119	4.3486	6.70956	4.3845	0.106507	-0.594791	ENSPSIG00000003202	12.1228	9.52256	14.3438	15.9804	20.5772	12.4839	2.50502e-05	0.757374	ENSPSIG00000003193	6.07025	6.02396	5.65878	1.1564	2.05891	1.1717	0.000103061	-1.38341
ENSPSIG00000003187	7.53634	5.21628	5.6336	4.95572	4.75996	4.96321	0.943588	0.0277146	ENSPSIG00000003203	4.32836	4.50647	2.39516	1.88786	3.10515	1.5394	0.363032	-0.505481	ENSPSIG00000003194	12.8848	18.6191	15.9612	21.2417	22.9813	5.36452	0.479794	0.459475
ENSPSIG00000003188	15.8557	15.5813	15.9489	9.32656	8.52726	9.37746	9.76473e-10	-0.576726	ENSPSIG00000003204	7.67606	8.91794	8.70853	10.3277	6.64194	7.95933	0.683168	0.156456	ENSPSIG00000003195	0.865997	1.48439	1.01999	62.3931	69.1859	84.9577	6.59529e-100	6.36417
ENSPSIG00000003189	28.9436	14.5289	17.5848	18.2404	34.2631	32.8157	0.00398712	0.441212	ENSPSIG00000003206	195.639	158.979	155.381	83.2961	77.8369	84.9362	0.00025291	-0.881711	ENSPSIG00000003196	0.612983	0.622838	1.16067	1.84361	2.78362	1.06854	0.0021492	1.62956
ENSPSIG00000003191	7.06011	3.82581	2.86141	10.3186	7.11324	7.8483	0.0483264	0.824919	ENSPSIG00000003207	12.1946	12.6415	12.3902	17.1973	14.1759	11.9167	0.0721501	0.455335	ENSPSIG00000003197	4.52636	5.95456	7.4377	2.87045	3.34002	4.56198	0.222618	-0.35312
ENSPSIG00000003192	22.3363	19.8468	23.7744	16.8654	19.0634	19.0806	0.868317	-0.0321155	ENSPSIG00000003208	0.541965	0.329238	0.382523	0.144218	0.455631	0.430476	0.978494	-0.0302105	ENSPSIG00000003198	1.6685	3.27229	2.21512	5.11604	13.2274	12.3766	2.45408e-06	2.50961
ENSPSIG00000003193	6.07025	6.02396	5.65878	2.6622	2.6777	3.55199	2.27412e-09	-0.785436	ENSPSIG00000003209	1.25305	1.51252	2.73578	0.760323	0.687229	1.27541	0.592012	-0.333278	ENSPSIG00000003199	108.106	148.237	152.454	174.926	164.738	175.285	0.000627114	0.781699
ENSPSIG00000003194	12.8848	18.6191	15.9612	15.4635	16.4529	17.3824	0.226985	0.22158	ENSPSIG00000003211	6.7382	6.98565	5.35334	0.678666	2.67486	2.00467	0.00250954	-1.47152	ENSPSIG00000003200	82.235	80.8611	100.576	48.2796	35.3891	68.2776	0.424752	-0.331487
ENSPSIG00000003195	0.865997	1.48439	1.01999	31.6732	37.845	30.078	1.04758e-83	4.93875	ENSPSIG00000003212	46.5133	42.1544	47.4543	17.6481	19.723	27.4528	0.00535307	-0.801755	ENSPSIG00000003202	9.0116	15.8549	12.0593	15.9804	20.5772	12.4839	2.01632e-13	1.04185
ENSPSIG00000003196	0.612983	0.622838	1.16067	0.173058	0.155229	0.155347	6.25081e-06	-1.92792	ENSPSIG00000003213	6.15517	6.60274	9.13793	11.1348	7.85019	5.5538	0.265216	0.343034	ENSPSIG00000003203	2.66489	5.80263	4.72942	1.88786	3.10515	1.5394	0.308948	-0.543908
ENSPSIG00000003197	4.52636	5.95456	7.4377	3.708	6.17173	3.60339	0.0806788	-0.37573	ENSPSIG00000003214	4.46942	6.4592	2.51331	23.2462	24.6646	2.74529	0.0279249	1.70771	ENSPSIG00000003204	7.83433	7.37102	9.19728	10.3277	6.64194	7.95933	0.150718	0.43368
ENSPSIG00000003198	1.6685	3.27229	2.21512	1.87459	2.43902	1.0102	0.673076	-0.182364	ENSPSIG00000003216	3.86325	4.62294	3.96843	6.96507	5.74006	5.77239	0.000402818	0.7686	ENSPSIG00000003206	215.794	213.045	211.356	83.2961	77.8369	84.9362	2.94416e-06	-1.0122
ENSPSIG00000003199	108.106	148.237	152.454	135.442	132.095	155.334	0.254579	0.26327	ENSPSIG00000003217	1.97543	0.916284	1.45172	1.77667	0.232277	0.255692	0.805303	-0.266071	ENSPSIG00000003207	18.2841	16.85	15.9496	17.1973	14.1759	11.9167	0.382854	0.226613
ENSPSIG00000003200	82.235	80.8611	100.576	72.9262	69.5825	88.913	0.919238	0.0283208	ENSPSIG00000003218	7.10556	4.34264	3.24539	4.3409	9.7112	4.81952	0.63107	0.345832	ENSPSIG00000003209	4.20631	2.29368	2.54318	0.760323	0.687229	1.27541	0.135751	-0.788895
ENSPSIG00000003202	9.0116	15.8549	12.0593	9.52256	12.1228	14.3438	0.0867285	0.28585	ENSPSIG00000003219	17.1439	8.81332	10.2982	5.76861	8.00912	3.79997	0.128713	-0.74728	ENSPSIG00000003211	3.07735	8.74314	8.49473	0.678666	2.67486	2.00467	0.0111892	-1.39573
ENSPSIG00000003203	2.66489	5.80263	4.72942	4.50647	4.32836	2.39516	0.9826	-0.0126877	ENSPSIG00000003220	2.4453	2.7164	2.85299	4.17713	2.33833	0.728385	0.936486	0.0769689	ENSPSIG00000003212	50.4097	47.6473	49.3567	17.6481	19.723	27.4528	0.0100419	-0.718823
ENSPSIG00000003204	7.83433	7.37102	9.19728	8.91794	7.67606	8.70853	0.165827	0.285347	ENSPSIG00000003221	1.43258	2.48171	1.17356	1.86699	4.41071	0.273632	0.771207	0.338425	ENSPSIG00000003213	9.5707	11.1315	10.424	11.1348	7.85019	5.5538	0.376993	-0.256724
ENSPSIG00000003206	215.794	213.045	211.356	158.979	195.639	155.381	0.481444	-0.112684	ENSPSIG00000003222	4.8967	4.85601	5.05449	6.83877	7.38618	5.57869	0.0108641	0.804183	ENSPSIG00000003214	1.64167	4.45548	4.7506	23.2462	24.6646	2.74529	0.00154668	2.33233
ENSPSIG00000003207	18.2841	16.85	15.9496	12.6415	12.1946	12.3902	0.0919465	-0.222724	ENSPSIG00000003224	20.0776	22.4224	18.4773	3.74568	12.2003	12.8434	0.247874	-0.707602	ENSPSIG00000003216	4.22431	4.05154	4.82629	6.96507	5.74006	5.77239	9.7316e-06	0.919352
ENSPSIG00000003209	4.20631	2.29368	2.54318	1.51252	1.25305	2.73578	0.317049	-0.425982	ENSPSIG00000003225	8.13171	8.00511	8.61062	6.68739	5.64145	4.56613	0.0714665	-0.545067	ENSPSIG00000003217	3.18881	4.50523	4.93401	1.77667	0.232277	0.255692	0.0786748	-1.44059
ENSPSIG00000003211	3.07735	8.74314	8.49473	6.98565	6.7382	5.35334	0.769136	0.135465	ENSPSIG00000003226	24.2566	26.8828	19.9153	44.9398	28.8518	14.0161	0.395165	0.499606	ENSPSIG00000003218	4.05837	10.0804	10.2785	4.3409	9.7112	4.81952	0.97018	-0.0322472
ENSPSIG00000003212	50.4097	47.6473	49.3567	42.1544	46.5133	47.4543	0.441316	0.102678	ENSPSIG00000003228	11.0248	10.7714	9.84702	12.1424	6.15957	7.86348	0.983553	-0.0121469	ENSPSIG00000003219	11.1285	11.7862	11.7288	5.76861	8.00912	3.79997	0.189355	-0.483303
ENSPSIG00000003213	9.5707	11.1315	10.424	6.60274	6.15517	9.13793	0.000940211	-0.59202	ENSPSIG00000003231	3.34718	3.74525	4.49838	2.37513	2.12908	3.19909	0.468061	-0.315313	ENSPSIG00000003220	8.28037	10.5236	9.83635	4.17713	2.33833	0.728385	0.0186776	-1.46558
ENSPSIG00000003214	1.64167	4.45548	4.7506	6.4592	4.46942	2.51331	0.550367	0.360367	ENSPSIG00000003232	3.55418	1.2961	1.08006	0.55045	2.89533	0.508439	0.913942	0.130121	ENSPSIG00000003221	22.9877	19.1286	17.9733	1.86699	4.41071	0.273632	0.0030605	-2.48222
ENSPSIG00000003216	4.22431	4.05154	4.82629	4.62294	3.86325	3.96843	0.489251	0.15305	ENSPSIG00000003233	21.6754	20.624	15.8972	11.2462	6.83089	4.46618	0.0040389	-1.10229	ENSPSIG00000003222	5.1025	4.96833	4.22701	6.83877	7.38618	5.57869	0.000702859	1.08552
ENSPSIG00000003217	3.18881	4.50523	4.93401	0.916284	1.97543	1.45172	2.15014e-06	-1.19472	ENSPSIG00000003234	8.473	16.2761	10.1605	11.8689	4.94994	5.98604	0.595267	-0.340102	ENSPSIG00000003223	0.209244	0.370889	0.454888	0.113108	0	0	0.2137	-1.77782
ENSPSIG00000003218	4.05837	10.0804	10.2785	4.34264	7.10556	3.24539	0.490488	-0.382324	ENSPSIG00000003236	5.08963	4.49505	3.6073	4.02321	3.89674	2.18094	0.236169	-0.603812	ENSPSIG00000003224	22.7678	18.9339	15.4226	3.74568	12.2003	12.8434	0.717938	-0.248605
ENSPSIG00000003219	11.1285	11.7862	11.7288	8.81332	17.1439	10.2982	0.383132	0.30509	ENSPSIG00000003237	6.47767	8.84633	4.29891	6.04006	10.385	4.24423	0.689156	0.285837	ENSPSIG00000003225	8.79054	11.2202	12.2745	6.68739	5.64145	4.56613	0.0674921	-0.636875
ENSPSIG00000003220	8.28037	10.5236	9.83635	2.7164	2.4453	2.85299	3.84934e-24	-1.60327	ENSPSIG00000003240	5.14242	5.04652	4.40304	8.83669	5.2381	6.58254	0.0502572	0.714935	ENSPSIG00000003226	33.503	34.3487	26.4914	44.9398	28.8518	14.0161	0.566009	0.325973
ENSPSIG00000003221	22.9877	19.1286	17.9733	2.48171	1.43258	1.17356	4.14058e-26	-3.1126	ENSPSIG00000003243	71.2714	73.5479	51.4756	56.6746	32.6953	74.2039	0.936598	-0.0337819	ENSPSIG00000003228	12.9572	15.6624	10.8165	12.1424	6.15957	7.86348	0.777824	-0.124866
ENSPSIG00000003222	5.1025	4.96833	4.22701	4.85601	4.8967	5.05449	0.208657	0.277948	ENSPSIG00000003246	7.83869	8.55155	4.00088	7.12394	7.6005	6.35664	0.564644	0.266767	ENSPSIG00000003231	5.16557	4.76975	3.86433	2.37513	2.12908	3.19909	0.337208	-0.385466
ENSPSIG00000003223	0.209244	0.370889	0.454888	0.036972	0.038449	0.013027	4.86461e-05	-2.64593	ENSPSIG00000003247	21.3887	15.7769	23.1037	0.78741	1.01024	3.02101	1.86311e-08	-2.99359	ENSPSIG00000003232	1.2149	1.74749	3.20739	0.55045	2.89533	0.508439	0.941598	0.083101
ENSPSIG00000003224	22.7678	18.9339	15.4226	22.4224	20.0776	18.4773	0.0345313	0.51258	ENSPSIG00000003248	31.7187	28.7532	28.7161	57.5857	39.5125	42.5628	0.000608612	0.870409	ENSPSIG00000003233	24.1858	25.7626	23.9799	11.2462	6.83089	4.46618	5.78286e-05	-1.3667
ENSPSIG00000003225	8.79054	11.2202	12.2745	8.00511	8.13171	8.61062	0.813766	-0.0761238	ENSPSIG00000003249	13.4704	13.2355	6.01462	4.18773	8.90536	3.55024	0.275872	-0.672493	ENSPSIG00000003234	12.5765	10.3764	10.9412	11.8689	4.94994	5.98604	0.732707	-0.176626
ENSPSIG00000003226	33.503	34.3487	26.4914	26.8828	24.2566	19.9153	0.458454	-0.187315	ENSPSIG00000003253	18.3122	18.573	12.9436	15.7766	20.21	14.1849	0.00979758	0.542408	ENSPSIG00000003235	5.56079	4.30075	5.16805	0.396164	0.158719	0.031714	2.02438e-07	-3.77093
ENSPSIG00000003227	0.750226	0.873304	0.42784	0.684626	1.93788	0.938822	0.220422	0.860079	ENSPSIG00000003255	2.65864	2.4957	2.47547	1.58936	1.97798	4.46621	0.30725	-0.345441	ENSPSIG00000003236	3.42852	3.9405	3.6325	4.02321	3.89674	2.18094	0.620751	-0.133226
ENSPSIG00000003228	12.9572	15.6624	10.8165	10.7714	11.0248	9.84702	0.68277	-0.100925	ENSPSIG00000003256	4.06984	3.80243	5.36173	2.16879	3.11435	4.87135	0.852755	-0.120864	ENSPSIG00000003237	6.01492	7.55127	7.72392	6.04006	10.385	4.24423	0.461291	0.395615
ENSPSIG00000003231	5.16557	4.76975	3.86433	3.74525	3.34718	4.49838	0.864714	-0.0550531	ENSPSIG00000003258	7.40872	7.32211	9.10862	14.843	15.623	6.52975	0.0739496	0.825201	ENSPSIG00000003240	4.40853	4.92412	3.14851	8.83669	5.2381	6.58254	0.000309879	1.27902
ENSPSIG00000003232	1.2149	1.74749	3.20739	1.2961	3.55418	1.08006	0.935091	-0.067911	ENSPSIG00000003259	0.770915	2.09866	1.93316	0.525447	0.435839	0.74882	0.059204	-0.900028	ENSPSIG00000003243	88.2024	110.9	95.4343	56.6746	32.6953	74.2039	0.832422	-0.0838072
ENSPSIG00000003233	24.1858	25.7626	23.9799	20.624	21.6754	15.8972	0.19927	-0.221252	ENSPSIG00000003260	4.02936	1.61802	2.65055	4.33066	0	0.555574	0.960938	-0.0692951	ENSPSIG00000003246	6.82213	10.6916	4.45719	7.12394	7.6005	6.35664	0.408111	0.419773
ENSPSIG00000003234	12.5765	10.3764	10.9412	16.2761	8.473	10.1605	0.629621	0.193349	ENSPSIG00000003261	29.6021	34.7073	32.9055	74.3871	105.299	81.4192	6.60507e-11	1.57075	ENSPSIG00000003247	75.492	56.2515	54.0686	0.78741	1.01024	3.02101	2.746e-18	-4.58505
ENSPSIG00000003235	5.56079	4.30075	5.16805	0.070417	0.043628	0.043687	5.8457e-75	-5.87092	ENSPSIG00000003262	0.801111	0.942401	1.27435	23.7089	14.8022	6.35186	9.82441e-18	3.83125	ENSPSIG00000003248	15.703	16.5938	15.0364	57.5857	39.5125	42.5628	2.57367e-18	1.99178
ENSPSIG00000003236	3.42852	3.9405	3.6325	4.49505	5.08963	3.6073	0.234509	0.493186	ENSPSIG00000003263	78.7204	79.6574	81.3123	49.0538	48.8042	66.1228	0.280353	-0.306668	ENSPSIG00000003249	6.56482	13.9678	13.3809	4.18773	8.90536	3.55024	0.340109	-0.556393
ENSPSIG00000003237	6.01492	7.55127	7.72392	8.84633	6.47767	4.29891	0.844949	0.0965215	ENSPSIG00000003265	36.5883	18.2982	21.4427	3.47023	13.67	18.0053	0.26477	-0.812934	ENSPSIG00000003253	13.2823	15.7949	20.7099	15.7766	20.21	14.1849	0.007073	0.687027
ENSPSIG00000003238	0.487756	0.271028	0.364407	0	3.36025	5.75004	0.133018	1.42753	ENSPSIG00000003266	11.9261	14.7305	11.2177	20.464	8.0443	6.0042	0.83966	0.154486	ENSPSIG00000003255	3.82984	3.72163	3.22723	1.58936	1.97798	4.46621	0.0324041	-0.641204
ENSPSIG00000003240	4.40853	4.92412	3.14851	5.04652	5.14242	4.40304	0.042163	0.559204	ENSPSIG00000003267	26.6408	32.0186	31.5483	26.7544	34.3393	20.0649	0.837405	0.10269	ENSPSIG00000003256	5.91653	6.06161	5.88387	2.16879	3.11435	4.87135	0.483855	-0.34152
ENSPSIG00000003243	88.2024	110.9	95.4343	73.5479	71.2714	51.4756	0.86862	-0.0412063	ENSPSIG00000003268	5.22956	4.56396	4.66631	5.84727	5.47984	3.05814	0.706929	0.180957	ENSPSIG00000003258	10.6267	13.1923	17.3358	14.843	15.623	6.52975	0.593013	0.284842
ENSPSIG00000003246	6.82213	10.6916	4.45719	8.55155	7.83869	4.00088	0.789835	0.14987	ENSPSIG00000003270	4.15883	4.47954	5.11581	3.62085	3.44983	3.42109	0.729226	-0.101118	ENSPSIG00000003259	1.38571	1.90382	1.47194	0.525447	0.435839	0.74882	0.0478134	-0.878072
ENSPSIG00000003247	75.492	56.2515	54.0686	15.7769	21.3887	23.1037	4.17249e-10	-1.39662	ENSPSIG00000003271	2.24212	2.77626	2.13055	0.937073	1.36459	0.635513	0.0089746	-1.0301	ENSPSIG00000003260	1.81205	2.14315	1.12393	4.33066	0	0.555574	0.741335	0.525438
ENSPSIG00000003248	15.703	16.5938	15.0364	28.7532	31.7187	28.7161	1.0538e-14	1.12195	ENSPSIG00000003272	4.76887	4.33828	3.77099	2.83972	2.28104	3.52333	0.164925	-0.549553	ENSPSIG00000003261	20.9474	23.8068	20.1806	74.3871	105.299	81.4192	1.17979e-23	2.34329
ENSPSIG00000003249	6.56482	13.9678	13.3809	13.2355	13.4704	6.01462	0.775877	0.156911	ENSPSIG00000003273	9.55187	9.24722	9.5477	10.7185	8.54504	8.32585	0.725485	-0.09128	ENSPSIG00000003262	0.781192	0.543444	1.22392	23.7089	14.8022	6.35186	7.687e-19	4.54143
ENSPSIG00000003253	13.2823	15.7949	20.7099	18.573	18.3122	12.9436	0.579842	0.149449	ENSPSIG00000003274	18.475	15.0316	15.6053	11.4104	14.6907	18.7398	0.829941	0.0898389	ENSPSIG00000003263	105.248	88.5137	91.5225	49.0538	48.8042	66.1228	0.209973	-0.347538
ENSPSIG00000003255	3.82984	3.72163	3.22723	2.4957	2.65864	2.47547	0.0568669	-0.285491	ENSPSIG00000003275	6.5624	5.84984	6.39354	9.7853	9.42767	7.91987	4.18102e-05	0.674187	ENSPSIG00000003265	13.4846	21.9191	30.4327	3.47023	13.67	18.0053	0.586989	-0.42769
ENSPSIG00000003256	5.91653	6.06161	5.88387	3.80243	4.06984	5.36173	0.404891	-0.212417	ENSPSIG00000003276	120.111	140.245	94.8755	58.0675	69.2234	83.5594	0.273646	-0.392637	ENSPSIG00000003266	24.9053	22.9513	22.9121	20.464	8.0443	6.0042	0.321137	-0.562384
ENSPSIG00000003258	10.6267	13.1923	17.3358	7.32211	7.40872	9.10862	0.032002	-0.559631	ENSPSIG00000003277	68.7783	58.1729	57.4848	27.067	26.4486	30.2867	2.54637e-05	-0.758853	ENSPSIG00000003267	31.4933	41.6582	25.8099	26.7544	34.3393	20.0649	0.743638	0.145012
ENSPSIG00000003259	1.38571	1.90382	1.47194	2.09866	0.770915	1.93316	0.896046	0.0632426	ENSPSIG00000003278	0.478857	0.724187	0.613412	0	0.05338	0	0.00512712	-2.55401	ENSPSIG00000003268	6.17912	5.64984	5.47248	5.84727	5.47984	3.05814	0.714985	0.154742
ENSPSIG00000003260	1.81205	2.14315	1.12393	1.61802	4.02936	2.65055	0.284281	0.806079	ENSPSIG00000003279	2.90806	3.3199	2.68041	2.46186	3.72591	33.6699	0.122563	1.18356	ENSPSIG00000003270	5.65279	5.144	2.96055	3.62085	3.44983	3.42109	0.895943	0.0651849
ENSPSIG00000003261	20.9474	23.8068	20.1806	34.7073	29.6021	32.9055	1.32481e-08	0.760814	ENSPSIG00000003280	55.3687	49.0404	59.0362	36.2038	29.2153	46.4758	0.4059	-0.291828	ENSPSIG00000003271	3.50714	2.14788	2.48152	0.937073	1.36459	0.635513	0.0175017	-0.99774
ENSPSIG00000003262	0.781192	0.543444	1.22392	0.942401	0.801111	1.27435	0.243347	0.546282	ENSPSIG00000003281	1.2752	1.09943	1.23593	5.69585	4.52047	2.35355	5.55825e-06	1.90593	ENSPSIG00000003272	6.48232	7.42455	5.65426	2.83972	2.28104	3.52333	0.0171936	-0.772243
ENSPSIG00000003263	105.248	88.5137	91.5225	79.6574	78.7204	81.3123	0.869776	-0.0300599	ENSPSIG00000003282	2.36113	2.60227	3.87884	2.76813	1.93253	2.08173	0.89255	0.0485577	ENSPSIG00000003273	12.012	9.00041	9.23587	10.7185	8.54504	8.32585	0.98148	0.00842193
ENSPSIG00000003265	13.4846	21.9191	30.4327	18.2982	36.5883	21.4427	0.29786	0.461017	ENSPSIG00000003283	2.09822	1.5541	1.88467	2.47164	2.19564	1.67983	0.562042	0.274075	ENSPSIG00000003274	23.2789	21.4805	14.7715	11.4104	14.6907	18.7398	0.621246	-0.176384
ENSPSIG00000003266	24.9053	22.9513	22.9121	14.7305	11.9261	11.2177	2.2396e-06	-0.729986	ENSPSIG00000003284	1.42423	2.01031	2.02059	0.598114	1.24959	0.612499	0.141073	-0.672822	ENSPSIG00000003275	5.02652	6.21492	5.99815	9.7853	9.42767	7.91987	9.30333e-09	1.04452
ENSPSIG00000003267	31.4933	41.6582	25.8099	32.0186	26.6408	31.5483	0.883412	0.0504391	ENSPSIG00000003286	3.4185	3.85917	2.07925	2.54685	3.13507	2.05045	0.96092	-0.0309445	ENSPSIG00000003276	55.997	75.3012	32.2349	58.0675	69.2234	83.5594	0.0322286	0.905926
ENSPSIG00000003268	6.17912	5.64984	5.47248	4.56396	5.22956	4.66631	0.920287	-0.0186656	ENSPSIG00000003287	0.896422	0.874111	0.999811	0.884126	0.336143	0.715084	0.787753	-0.213823	ENSPSIG00000003277	57.6231	58.6002	76.4678	27.067	26.4486	30.2867	3.8877e-06	-0.784424
ENSPSIG00000003270	5.65279	5.144	2.96055	4.47954	4.15883	5.11581	0.675466	0.172467	ENSPSIG00000003288	3.07934	3.3501	2.89335	14.0462	7.08542	1.84963	0.0596824	1.31825	ENSPSIG00000003278	2.88019	4.44451	3.22096	0	0.05338	0	1.36679e-09	-5.63839
ENSPSIG00000003271	3.50714	2.14788	2.48152	2.77626	2.24212	2.13055	0.865469	0.0658587	ENSPSIG00000003290	18.9486	9.8051	18.9998	7.84192	10.9347	11.8064	0.422343	-0.404185	ENSPSIG00000003279	3.32257	1.21976	1.14789	2.46186	3.72591	33.6699	0.0136256	2.05656
ENSPSIG00000003272	6.48232	7.42455	5.65426	4.33828	4.76887	3.77099	0.386598	-0.201695	ENSPSIG00000003291	3.93465	3.21193	3.21549	0.740243	1.28133	1.40285	0.0012923	-1.43241	ENSPSIG00000003280	88.0104	72.2396	84.9062	36.2038	29.2153	46.4758	0.0202941	-0.668108
ENSPSIG00000003273	12.012	9.00041	9.23587	9.24722	9.55187	9.5477	0.684188	0.109536	ENSPSIG00000003292	8.8802	9.93864	6.0423	8.14962	4.72147	6.52541	0.85641	0.0749867	ENSPSIG00000003281	0.983617	1.84183	0.980508	5.69585	4.52047	2.35355	1.26907e-05	2.12634
ENSPSIG00000003274	23.2789	21.4805	14.7715	15.0316	18.475	15.6053	0.257007	-0.259447	ENSPSIG00000003293	6.63544	7.3534	6.71769	8.11935	5.8665	5.53775	0.660419	0.153734	ENSPSIG00000003282	3.25013	3.99515	3.45437	2.76813	1.93253	2.08173	0.266153	-0.251798
ENSPSIG00000003275	5.02652	6.21492	5.99815	5.84984	6.5624	6.39354	0.0220568	0.375088	ENSPSIG00000003294	15.3435	12.3558	14.2589	9.30533	9.39419	20.6506	0.859648	-0.0847573	ENSPSIG00000003283	1.64433	1.54811	2.31801	2.47164	2.19564	1.67983	0.155906	0.578097
ENSPSIG00000003276	55.997	75.3012	32.2349	140.245	120.111	94.8755	6.93943e-05	1.28722	ENSPSIG00000003295	422.949	526.59	416.444	946.551	829.711	586.404	0.000829715	0.912574	ENSPSIG00000003284	5.96764	3.65861	4.7859	0.598114	1.24959	0.612499	2.68015e-07	-1.78166
ENSPSIG00000003277	57.6231	58.6002	76.4678	58.1729	68.7783	57.4848	0.950393	-0.0114876	ENSPSIG00000003296	0.443611	0.342594	0.126314	0.851438	0.097865	0.026447	0.164084	-1.19145	ENSPSIG00000003286	2.21979	4.35861	4.23054	2.54685	3.13507	2.05045	0.959912	-0.028222
ENSPSIG00000003278	2.88019	4.44451	3.22096	0.724187	0.478857	0.613412	3.20263e-10	-1.96486	ENSPSIG00000003298	19.113	17.1627	20.1241	4.39359	8.08957	12.882	0.0469619	-0.99561	ENSPSIG00000003287	3.62801	3.52626	1.98709	0.884126	0.336143	0.715084	0.00305906	-1.66317
ENSPSIG00000003279	3.32257	1.21976	1.14789	3.3199	2.90806	2.68041	0.1838	0.775331	ENSPSIG00000003299	15.0818	18.5684	13.7632	47.5636	23.4489	11.2658	0.735932	-0.21928	ENSPSIG00000003288	3.06383	2.57734	2.48811	14.0462	7.08542	1.84963	0.00436372	1.91448
ENSPSIG00000003280	88.0104	72.2396	84.9062	49.0404	55.3687	59.0362	0.0226699	-0.364034	ENSPSIG00000003302	2.76643	3.67118	2.8464	3.34893	1.84293	3.44432	0.710085	0.18021	ENSPSIG00000003290	12.429	22.2775	20.6258	7.84192	10.9347	11.8064	0.313937	-0.408697
ENSPSIG00000003281	0.983617	1.84183	0.980508	1.09943	1.2752	1.23593	0.722526	0.174383	ENSPSIG00000003303	3.09585	3.87434	1.61605	0.845304	0.710179	1.93715	0.234198	-0.888783	ENSPSIG00000003291	5.08066	7.18018	5.72759	0.740243	1.28133	1.40285	9.85443e-07	-2.06921
ENSPSIG00000003282	3.25013	3.99515	3.45437	2.60227	2.36113	3.87884	0.10368	-0.290176	ENSPSIG00000003305	18.2054	15.8998	14.4274	30.1988	31.8773	30.2742	4.29039e-13	1.23557	ENSPSIG00000003292	8.69946	5.74169	5.23658	8.14962	4.72147	6.52541	0.317572	0.387091
ENSPSIG00000003283	1.64433	1.54811	2.31801	1.5541	2.09822	1.88467	0.409297	0.303959	ENSPSIG00000003306	5.37711	3.45931	4.17651	2.71102	4.91125	2.37313	0.793363	-0.182066	ENSPSIG00000003293	10.1915	11.352	13.3976	8.11935	5.8665	5.53775	0.174518	-0.38683
ENSPSIG00000003284	5.96764	3.65861	4.7859	2.01031	1.42423	2.02059	3.23485e-07	-1.07948	ENSPSIG00000003307	6.05365	5.49291	6.08454	2.63677	3.59632	4.50716	0.865062	-0.139357	ENSPSIG00000003294	17.1886	13.3633	12.4835	9.30533	9.39419	20.6506	0.84983	0.0843243
ENSPSIG00000003286	2.21979	4.35861	4.23054	3.85917	3.4185	2.07925	0.986352	0.00977823	ENSPSIG00000003308	5.28967	4.86326	3.92406	0.94261	2.82394	2.26553	0.0985816	-0.898338	ENSPSIG00000003295	592.108	543.962	415.385	946.551	829.711	586.404	9.94937e-05	0.964492
ENSPSIG00000003287	3.62801	3.52626	1.98709	0.874111	0.896422	0.999811	0.000106278	-1.41808	ENSPSIG00000003309	4.09749	6.16502	4.12894	3.27175	3.85711	4.03453	0.811263	0.144448	ENSPSIG00000003296	0.357179	0.340773	0.902443	0.851438	0.097865	0.026447	0.0872419	-1.30426
ENSPSIG00000003288	3.06383	2.57734	2.48811	3.3501	3.07934	2.89335	0.000787896	0.51141	ENSPSIG00000003310	7.25078	6.75878	3.37132	0.320337	1.96369	0.644618	0.0048113	-1.93688	ENSPSIG00000003298	38.9143	37.5515	40.2229	4.39359	8.08957	12.882	2.24527e-05	-1.90871
ENSPSIG00000003290	12.429	22.2775	20.6258	9.8051	18.9486	18.9998	0.973798	0.0172899	ENSPSIG00000003311	13.9432	14.4715	14.5662	7.36652	0.017051	0.033915	0.440909	-0.854047	ENSPSIG00000003299	46.1904	44.1648	48.2211	47.5636	23.4489	11.2658	0.000258069	-1.55995
ENSPSIG00000003291	5.08066	7.18018	5.72759	3.21193	3.93465	3.21549	0.0347003	-0.574959	ENSPSIG00000003312	1.29942	1.34646	1.58562	0.748885	0.978505	1.40228	0.731784	-0.190768	ENSPSIG00000003300	0.181752	0.40224	0.246065	0.060789	0.107202	0.020939	0.127677	-1.28321
ENSPSIG00000003292	8.69946	5.74169	5.23658	9.93864	8.8802	6.0423	0.313175	0.318289	ENSPSIG00000003313	5.12123	3.57724	4.16754	6.03269	2.81997	1.0207	0.829941	-0.197807	ENSPSIG00000003302	2.74075	2.35175	2.16498	3.34893	1.84293	3.44432	0.19786	0.483239
ENSPSIG00000003293	10.1915	11.352	13.3976	7.3534	6.63544	6.71769	0.0016552	-0.531587	ENSPSIG00000003314	4.60303	2.85098	3.80173	4.96819	3.62834	5.91014	0.110237	0.690241	ENSPSIG00000003303	0.15903	0.20947	0.367717	0.845304	0.710179	1.93715	0.00237801	2.40602
ENSPSIG00000003294	17.1886	13.3633	12.4835	12.3558	15.3435	14.2589	0.481095	0.178458	ENSPSIG00000003315	27.9796	29.6953	30.7064	15.0361	19.6502	23.1753	0.347239	-0.343869	ENSPSIG00000003305	23.9006	18.0843	21.0453	30.1988	31.8773	30.2742	5.96272e-09	1.1084
ENSPSIG00000003295	592.108	543.962	415.385	526.59	422.949	416.444	0.812307	0.0490852	ENSPSIG00000003317	120.931	97.418	140.089	107.55	115.871	175.135	0.329981	0.387267	ENSPSIG00000003306	2.42643	3.87983	4.59004	2.71102	4.91125	2.37313	0.731397	0.225852
ENSPSIG00000003296	0.357179	0.340773	0.902443	0.342594	0.443611	0.126314	0.883008	0.116517	ENSPSIG00000003318	0.15443	0.333173	0.261191	0.420086	0.212294	0.219918	0.567396	0.438552	ENSPSIG00000003307	7.73549	15.3498	16.4361	2.63677	3.59632	4.50716	0.00889482	-1.08303
ENSPSIG00000003298	38.9143	37.5515	40.2229	17.1627	19.113	20.1241	1.21209e-19	-0.887669	ENSPSIG00000003320	2.77163	2.90716	2.00151	2.68627	2.05479	1.83249	0.377949	-0.376781	ENSPSIG00000003308	1.83248	3.18353	4.03642	0.94261	2.82394	2.26553	0.873514	-0.11969
ENSPSIG00000003299	46.1904	44.1648	48.2211	18.5684	15.0818	13.7632	1.90673e-19	-1.34136	ENSPSIG00000003322	2.79413	2.7318	2.05497	2.14886	3.69801	2.9304	0.402577	0.342632	ENSPSIG00000003309	8.13216	5.79552	6.25054	3.27175	3.85711	4.03453	0.953602	0.0365541
ENSPSIG00000003300	0.181752	0.40224	0.246065	0.563932	0.103021	0.061899	0.165631	-0.853892	ENSPSIG00000003325	179.246	220.364	215.077	159.666	97.799	71.5245	0.13238	-0.633427	ENSPSIG00000003310	1.99717	3.77012	4.43737	0.320337	1.96369	0.644618	0.119322	-1.22792
ENSPSIG00000003302	2.74075	2.35175	2.16498	3.67118	2.76643	2.8464	0.227734	0.307251	ENSPSIG00000003327	3.82595	4.99824	4.99407	4.36646	4.14615	4.40519	0.737958	0.150095	ENSPSIG00000003312	1.51736	1.81785	1.90994	0.748885	0.978505	1.40228	0.57054	-0.271325
ENSPSIG00000003303	0.15903	0.20947	0.367717	3.87434	3.09585	1.61605	1.40145e-09	3.24161	ENSPSIG00000003328	2.60633	2.66907	3.05495	1.84279	1.40715	3.06655	0.934387	0.0579165	ENSPSIG00000003313	10.2005	5.05608	5.21565	6.03269	2.81997	1.0207	0.330924	-0.745605
ENSPSIG00000003305	23.9006	18.0843	21.0453	15.8998	18.2054	14.4274	0.607515	-0.12459	ENSPSIG00000003329	125.445	118.34	141.959	95.8366	78.7097	145.945	0.974536	-0.0173288	ENSPSIG00000003314	4.91267	6.50511	4.75885	4.96819	3.62834	5.91014	0.363718	0.377624
ENSPSIG00000003306	2.42643	3.87983	4.59004	3.45931	5.37711	4.17651	0.382721	0.413968	ENSPSIG00000003331	0.276065	0.615996	0.868661	0.433361	0.285348	0.886748	0.992233	0.0108307	ENSPSIG00000003315	36.0999	42.3581	44.8071	15.0361	19.6502	23.1753	0.0377696	-0.659408
ENSPSIG00000003307	7.73549	15.3498	16.4361	5.49291	6.05365	6.08454	0.0537678	-0.885882	ENSPSIG00000003332	8.30059	7.34488	7.54026	6.10404	7.93538	4.7737	0.699678	-0.168149	ENSPSIG00000003317	231.979	223.29	278.76	107.55	115.871	175.135	0.346324	-0.32605
ENSPSIG00000003308	1.83248	3.18353	4.03642	4.86326	5.28967	3.92406	0.019801	0.819314	ENSPSIG00000003333	22.8428	17.78	36.2771	11.8891	10.3391	43.6468	0.128713	-0.440452	ENSPSIG00000003318	0.536011	0.381706	0.858423	0.420086	0.212294	0.219918	0.825975	-0.18722
ENSPSIG00000003309	8.13216	5.79552	6.25054	6.16502	4.09749	4.12894	0.833512	-0.103892	ENSPSIG00000003335	369.047	453.597	255.739	394.567	530.105	319.4	0.260119	0.412392	ENSPSIG00000003320	3.04446	2.644	3.10166	2.68627	2.05479	1.83249	0.561986	-0.230454
ENSPSIG00000003310	1.99717	3.77012	4.43737	6.75878	7.25078	3.37132	0.0336364	0.928651	ENSPSIG00000003336	0.419426	0.509872	0.195991	3.72915	3.29893	2.54245	4.8812e-09	2.91721	ENSPSIG00000003322	3.82242	3.07362	3.33923	2.14886	3.69801	2.9304	0.937272	-0.0360328
ENSPSIG00000003311	0.024551	3.22748	0.035351	14.4715	13.9432	14.5662	0.0870251	1.60729	ENSPSIG00000003337	3.57303	3.53214	3.78305	5.74027	6.03038	6.16788	5.18519e-06	0.831397	ENSPSIG00000003325	0	0.414266	0.22218	159.666	97.799	71.5245	9.98479e-29	8.43325
ENSPSIG00000003312	1.51736	1.81785	1.90994	1.34646	1.29942	1.58562	0.829353	-0.0699122	ENSPSIG00000003338	8.34614	7.59705	4.93834	1.59027	2.75618	1.93922	0.00020447	-1.41631	ENSPSIG00000003327	3.15525	2.82429	2.33616	4.36646	4.14615	4.40519	0.00249967	1.0923
ENSPSIG00000003313	10.2005	5.05608	5.21565	3.57724	5.12123	4.16754	0.21517	-0.524014	ENSPSIG00000003339	4.69864	3.14348	4.25442	0.809134	0.799499	9.9271	0.907937	0.144468	ENSPSIG00000003328	1.30777	2.56239	1.524	1.84279	1.40715	3.06655	0.425191	0.476051
ENSPSIG00000003314	4.91267	6.50511	4.75885	2.85098	4.60303	3.80173	0.170248	-0.325822	ENSPSIG00000003340	88.6079	82.4298	87.6648	68.7236	45.8636	62.1182	0.747235	-0.122059	ENSPSIG00000003329	211.118	186.828	183.526	95.8366	78.7097	145.945	0.283616	-0.39487
ENSPSIG00000003315	36.0999	42.3581	44.8071	29.6953	27.9796	30.7064	0.0100907	-0.30635	ENSPSIG00000003341	1.38882	1.16146	2.18041	2.56704	1.77663	1.74522	0.00308708	0.897552	ENSPSIG00000003331	1.37563	0.480972	0.493647	0.433361	0.285348	0.886748	0.839028	0.214103
ENSPSIG00000003317	231.979	223.29	278.76	97.418	120.931	140.089	0.00123335	-0.711734	ENSPSIG00000003342	6.80031	10.2554	7.23395	7.14916	5.67377	8.79103	0.809097	0.0884574	ENSPSIG00000003332	8.59014	11.1036	10.2533	6.10404	7.93538	4.7737	0.60008	-0.192368
ENSPSIG00000003318	0.536011	0.381706	0.858423	0.333173	0.15443	0.261191	0.262987	-0.624948	ENSPSIG00000003343	22.448	22.0736	22.0764	2.7736	5.09848	8.28467	0.0010473	-1.60212	ENSPSIG00000003333	72.2273	69.3391	75.7171	11.8891	10.3391	43.6468	0.0515098	-0.490302
ENSPSIG00000003320	3.04446	2.644	3.10166	2.90716	2.77163	2.00151	0.622003	0.165181	ENSPSIG00000003344	94.466	84.2432	90.7885	73.64	100.02	75.9481	0.70459	0.119636	ENSPSIG00000003335	169.354	451.603	331.132	394.567	530.105	319.4	0.121178	0.431518
ENSPSIG00000003322	3.82242	3.07362	3.33923	2.7318	2.79413	2.05497	0.050915	-0.380598	ENSPSIG00000003345	1.95545	1.53094	2.39372	0.449628	0.764574	0.597253	0.000214826	-1.34644	ENSPSIG00000003336	1.01699	1.84597	2.18399	3.72915	3.29893	2.54245	0.00119876	1.43335
ENSPSIG00000003325	0	0.414266	0.22218	220.364	179.246	215.077	3.57829e-09	4.7162	ENSPSIG00000003346	20.4421	23.6478	20.2845	23.8371	17.0684	16.9009	0.926687	0.0369059	ENSPSIG00000003337	3.66364	7.58366	8.44534	5.74027	6.03038	6.16788	0.399877	0.388169
ENSPSIG00000003327	3.15525	2.82429	2.33616	4.99824	3.82595	4.99407	0.00642999	0.929465	ENSPSIG00000003350	5.44534	5.45039	4.39797	6.83078	6.22938	4.27548	0.273783	0.407293	ENSPSIG00000003338	1.17647	1.792	2.02492	1.59027	2.75618	1.93922	0.0768122	0.769876
ENSPSIG00000003328	1.30777	2.56239	1.524	2.66907	2.60633	3.05495	0.437774	0.409718	ENSPSIG00000003351	19.5575	16.5302	9.95085	4.54172	7.80193	3.89349	0.00908256	-1.18556	ENSPSIG00000003339	0.036783	0.012746	0.021531	0.809134	0.799499	9.9271	4.314e-12	6.42281
ENSPSIG00000003329	211.118	186.828	183.526	118.34	125.445	141.959	0.00812565	-0.372105	ENSPSIG00000003353	22.5928	19.7167	21.0961	22.5482	27.2103	22.1619	0.0423544	0.413343	ENSPSIG00000003340	160.478	108.584	111.406	68.7236	45.8636	62.1182	0.071803	-0.489416
ENSPSIG00000003331	1.37563	0.480972	0.493647	0.615996	0.276065	0.868661	0.827958	0.195491	ENSPSIG00000003354	9.77626	7.73039	8.978	38.8741	7.75406	6.23079	0.181615	1.02772	ENSPSIG00000003341	0.6362	0.797566	0.724434	2.56704	1.77663	1.74522	1.62785e-11	1.91663
ENSPSIG00000003332	8.59014	11.1036	10.2533	7.34488	8.30059	7.54026	0.961078	-0.0133709	ENSPSIG00000003357	3.31167	3.6979	4.62406	0.715426	2.06875	1.64526	0.152275	-0.910286	ENSPSIG00000003342	8.45157	8.71304	11.4635	7.14916	5.67377	8.79103	0.373066	0.216001
ENSPSIG00000003333	72.2273	69.3391	75.7171	17.78	22.8428	36.2771	0.896805	-0.0351233	ENSPSIG00000003358	7.75051	9.43979	7.70372	5.2842	6.4857	5.66883	0.3183	-0.264828	ENSPSIG00000003343	36.2169	32.2225	33.1952	2.7736	5.09848	8.28467	1.19662e-05	-2.09797
ENSPSIG00000003335	169.354	451.603	331.132	453.597	369.047	255.739	0.953176	0.0189668	ENSPSIG00000003360	0.68942	0.565123	0.760366	0.251107	0.063155	0.040442	0.0543731	-1.59651	ENSPSIG00000003344	34.6914	38.4111	40.1973	73.64	100.02	75.9481	1.74496e-13	1.60175
ENSPSIG00000003336	1.01699	1.84597	2.18399	0.509872	0.419426	0.195991	0.00472209	-1.56072	ENSPSIG00000003361	12.1563	8.92117	9.36994	5.53613	6.95851	9.76617	0.695938	-0.196037	ENSPSIG00000003345	0.655446	0.434287	0.721069	0.449628	0.764574	0.597253	0.385057	0.464162
ENSPSIG00000003337	3.66364	7.58366	8.44534	3.53214	3.57303	3.78305	0.300214	-0.417705	ENSPSIG00000003363	8.10459	5.54163	9.31111	1.58263	3.67746	0.944455	0.0346137	-1.40442	ENSPSIG00000003346	28.0734	34.1985	34.5767	23.8371	17.0684	16.9009	0.230439	-0.328261
ENSPSIG00000003338	1.17647	1.792	2.02492	7.59705	8.34614	4.93834	3.14469e-13	2.20034	ENSPSIG00000003364	0.600231	0.498595	0.636613	0.460904	0.238497	0.540943	0.643458	-0.448077	ENSPSIG00000003348	0.421332	0.270731	0.251813	0.136104	0.012201	0	0.203239	-1.63913
ENSPSIG00000003339	0.036783	0.012746	0.021531	3.14348	4.69864	4.25442	2.79184e-64	6.90397	ENSPSIG00000003365	4.99075	5.59053	5.9155	2.10011	4.10289	3.51286	0.319257	-0.473582	ENSPSIG00000003350	7.34672	7.0118	7.27092	6.83078	6.22938	4.27548	0.531156	0.215864
ENSPSIG00000003340	160.478	108.584	111.406	82.4298	88.6079	87.6648	0.0410342	-0.354863	ENSPSIG00000003366	26.8161	24.9306	27.0442	32.4912	25.9232	38.7971	0.0516654	0.538339	ENSPSIG00000003351	11.4037	25.7412	26.4849	4.54172	7.80193	3.89349	0.00215765	-1.46839
ENSPSIG00000003341	0.6362	0.797566	0.724434	1.16146	1.38882	2.18041	1.05145e-05	1.00916	ENSPSIG00000003368	13.7883	13.1058	17.7341	4.73768	7.76507	13.1768	0.330251	-0.537371	ENSPSIG00000003353	16.0068	19.1444	18.4713	22.5482	27.2103	22.1619	2.2273e-05	0.867931
ENSPSIG00000003342	8.45157	8.71304	11.4635	10.2554	6.80031	7.23395	0.51	0.134096	ENSPSIG00000003369	6.50267	6.72405	6.80218	6.95371	5.60595	4.93045	0.894874	0.0460502	ENSPSIG00000003354	7.86779	5.45531	3.48194	38.8741	7.75406	6.23079	0.0105443	1.91601
ENSPSIG00000003343	36.2169	32.2225	33.1952	22.0736	22.448	22.0764	0.00315627	-0.4246	ENSPSIG00000003371	42.6723	38.9655	44.1833	27.7037	26.8248	37.9848	0.491226	-0.213894	ENSPSIG00000003356	1.09521	1.05953	0.888028	0.068325	0.368577	0.564368	0.296566	-0.97912
ENSPSIG00000003344	34.6914	38.4111	40.1973	84.2432	94.466	90.7885	5.05901e-36	1.49108	ENSPSIG00000003372	0.666033	0.837191	0.836128	0.437638	0.255566	0.087139	0.107051	-1.11417	ENSPSIG00000003357	10.5541	7.14111	9.76188	0.715426	2.06875	1.64526	0.00027226	-2.01254
ENSPSIG00000003345	0.655446	0.434287	0.721069	1.53094	1.95545	2.39372	5.96648e-10	1.82987	ENSPSIG00000003374	2.52824	2.83364	2.58273	0.326549	0.763717	1.60766	0.0881421	-1.12108	ENSPSIG00000003358	8.14742	5.94394	8.35529	5.2842	6.4857	5.66883	0.905527	0.0418797
ENSPSIG00000003346	28.0734	34.1985	34.5767	23.6478	20.4421	20.2845	0.040435	-0.354944	ENSPSIG00000003375	31.5571	21.8891	26.0708	13.7257	11.3467	2.89952	0.0784571	-1.1135	ENSPSIG00000003361	15.3311	12.4549	15.3662	5.53613	6.95851	9.76617	0.189888	-0.487028
ENSPSIG00000003348	0.421332	0.270731	0.251813	0	0.010055	0.012317	8.73444e-07	-3.4662	ENSPSIG00000003377	30.3938	43.5375	89.9479	65.7848	42.703	72.1773	0.000816916	1.02475	ENSPSIG00000003363	33.1283	0.197415	0.14219	1.58263	3.67746	0.944455	0.331173	-1.37962
ENSPSIG00000003350	7.34672	7.0118	7.27092	5.45039	5.44534	4.39797	0.270121	-0.189161	ENSPSIG00000003378	50.6234	53.2423	51.4464	29.7069	25.7089	50.1549	0.545524	-0.293363	ENSPSIG00000003364	2.35058	1.15461	2.54776	0.460904	0.238497	0.540943	0.000264957	-2.25042
ENSPSIG00000003351	11.4037	25.7412	26.4849	16.5302	19.5575	9.95085	0.644587	-0.233035	ENSPSIG00000003381	1.29635	1.08827	1.76622	0.927699	0.668409	2.2227	0.922237	0.105704	ENSPSIG00000003365	8.72141	6.60967	5.44203	2.10011	4.10289	3.51286	0.204522	-0.617566
ENSPSIG00000003353	16.0068	19.1444	18.4713	19.7167	22.5928	21.0961	0.00464728	0.459587	ENSPSIG00000003383	9.55463	5.07113	3.75767	5.7183	11.5145	11.505	0.582653	0.455494	ENSPSIG00000003366	21.1652	18.94	21.2377	32.4912	25.9232	38.7971	6.19835e-06	1.10948
ENSPSIG00000003354	7.86779	5.45531	3.48194	7.73039	9.77626	8.978	0.0161734	0.839568	ENSPSIG00000003385	1.6895	1.6079	0.59133	0.565685	0.08837	0.275455	0.0172615	-1.54711	ENSPSIG00000003368	26.0484	18.0965	23.7747	4.73768	7.76507	13.1768	0.12425	-0.761856
ENSPSIG00000003356	1.09521	1.05953	0.888028	0.505245	0.547962	0.415291	0.138922	-0.758776	ENSPSIG00000003387	1416.54	1367.31	1412.98	2417.11	3696.32	8019.32	0.000140266	1.82316	ENSPSIG00000003369	7.74537	8.45222	9.45692	6.95371	5.60595	4.93045	0.726541	-0.102037
ENSPSIG00000003357	10.5541	7.14111	9.76188	3.6979	3.31167	4.62406	0.000249046	-1.05159	ENSPSIG00000003388	3.24156	3.33332	3.97757	4.73555	3.27917	5.05221	0.000842398	0.729878	ENSPSIG00000003371	35.2001	34.4077	37.954	27.7037	26.8248	37.9848	0.465942	0.2056
ENSPSIG00000003358	8.14742	5.94394	8.35529	9.43979	7.75051	7.70372	0.187277	0.314168	ENSPSIG00000003389	7.74421	11.8122	13.6138	30.8997	42.9187	24.2561	5.31739e-07	1.7478	ENSPSIG00000003372	2.54411	2.55234	3.21133	0.437638	0.255566	0.087139	2.08114e-05	-2.54437
ENSPSIG00000003360	0.053987	0.098649	0	0.565123	0.68942	0.760366	0.000223274	2.78876	ENSPSIG00000003391	15.0949	10.5844	11.4822	5.39614	5.06892	9.61263	0.273397	-0.508665	ENSPSIG00000003374	3.24156	5.43416	5.0019	0.326549	0.763717	1.60766	0.00639391	-1.72963
ENSPSIG00000003361	15.3311	12.4549	15.3662	8.92117	12.1563	9.36994	0.257933	-0.279313	ENSPSIG00000003392	37.8197	32.6027	35.6055	33.8634	25.3398	29.4358	0.846105	-0.0536297	ENSPSIG00000003375	162.969	106.6	112.825	13.7257	11.3467	2.89952	3.1357e-09	-3.20319
ENSPSIG00000003363	33.1283	0.197415	0.14219	5.54163	8.10459	9.31111	0.911299	-0.140111	ENSPSIG00000003393	161.345	157.649	148.529	133.208	93.5985	139.143	0.775999	-0.106091	ENSPSIG00000003377	19.7442	17.8349	15.6122	65.7848	42.703	72.1773	1.90205e-14	2.18924
ENSPSIG00000003364	2.35058	1.15461	2.54776	0.498595	0.600231	0.636613	0.00126997	-1.64124	ENSPSIG00000003397	25.8972	10.0179	15.5052	13.9012	16.2851	8.9013	0.848544	-0.126667	ENSPSIG00000003378	74.1895	64.519	66.9966	29.7069	25.7089	50.1549	0.23159	-0.492701
ENSPSIG00000003365	8.72141	6.60967	5.44203	5.59053	4.99075	5.9155	0.741963	-0.125798	ENSPSIG00000003399	2.76915	3.58807	1.87666	2.31722	2.24443	4.62379	0.718398	0.249118	ENSPSIG00000003381	3.05234	2.03803	2.48854	0.927699	0.668409	2.2227	0.578336	-0.482414
ENSPSIG00000003366	21.1652	18.94	21.2377	24.9306	26.8161	27.0442	1.17598e-06	0.575717	ENSPSIG00000003401	20.6504	14.6807	19.8647	5.3598	17.6051	11.2626	0.522763	-0.409441	ENSPSIG00000003383	15.0684	13.5848	15.3161	5.7183	11.5145	11.505	0.881604	-0.102829
ENSPSIG00000003368	26.0484	18.0965	23.7747	13.1058	13.7883	17.7341	0.435589	-0.199758	ENSPSIG00000003402	0.123094	0.057495	0.193511	3.23201	5.97938	6.34931	4.43438e-20	4.55087	ENSPSIG00000003385	4.21817	5.95775	10.0076	0.565685	0.08837	0.275455	3.68603e-11	-3.65376
ENSPSIG00000003369	7.74537	8.45222	9.45692	6.72405	6.50267	6.80218	0.419928	-0.138338	ENSPSIG00000003403	5.8365	6.04962	4.03321	5.66694	4.9676	4.73309	0.709715	0.158147	ENSPSIG00000003387	7.11818	39.9735	13.0338	2417.11	3696.32	8019.32	7.63631e-31	7.47351
ENSPSIG00000003371	35.2001	34.4077	37.954	38.9655	42.6723	44.1833	0.000241495	0.430575	ENSPSIG00000003405	20.9237	21.5248	21.8382	13.9283	10.3854	15.9928	0.178366	-0.417315	ENSPSIG00000003388	4.11392	4.05078	4.7607	4.73555	3.27917	5.05221	0.39757	0.291384
ENSPSIG00000003372	2.54411	2.55234	3.21133	0.837191	0.666033	0.836128	1.0461e-06	-1.3475	ENSPSIG00000003406	0.254423	0.343021	0.667451	1.57995	0.81112	2.66888	0.00623553	1.86723	ENSPSIG00000003389	10.7708	8.76156	9.13093	30.8997	42.9187	24.2561	1.01785e-14	2.14496
ENSPSIG00000003374	3.24156	5.43416	5.0019	2.83364	2.52824	2.58273	0.0484663	-0.539846	ENSPSIG00000003408	0.754889	0.845383	1.84595	1.05723	0.556068	0.193061	0.515124	-0.539514	ENSPSIG00000003391	2.96687	11.4098	9.52216	5.39614	5.06892	9.61263	0.464871	0.456212
ENSPSIG00000003375	162.969	106.6	112.825	21.8891	31.5571	26.0708	1.72654e-19	-2.04389	ENSPSIG00000003409	6.75795	6.59439	6.92141	13.7271	5.64291	4.39015	0.505195	0.44506	ENSPSIG00000003392	33.1466	56.4677	48.7625	33.8634	25.3398	29.4358	0.250855	-0.254793
ENSPSIG00000003377	19.7442	17.8349	15.6122	43.5375	30.3938	89.9479	3.28525e-13	1.16009	ENSPSIG00000003412	30.8266	30.3811	35.5754	29.5815	44.2029	45.4237	0.0460837	0.593164	ENSPSIG00000003393	246.582	223.438	188.852	133.208	93.5985	139.143	0.185509	-0.391102
ENSPSIG00000003378	74.1895	64.519	66.9966	53.2423	50.6234	51.4464	0.216028	-0.186702	ENSPSIG00000003413	51.1375	54.6077	54.5702	56.4398	43.873	69.7485	0.356246	0.323469	ENSPSIG00000003397	24.6659	35.7848	32.3628	13.9012	16.2851	8.9013	0.0253829	-0.765217
ENSPSIG00000003381	3.05234	2.03803	2.48854	1.08827	1.29635	1.76622	0.269462	-0.593706	ENSPSIG00000003414	0.957273	2.06194	0.945892	2.6076	2.72584	1.94219	0.23313	0.671588	ENSPSIG00000003398	2.78807	2.93427	1.42307	0.535644	0.228219	0.749414	0.0283163	-1.62039
ENSPSIG00000003383	15.0684	13.5848	15.3161	5.07113	9.55463	3.75767	0.226717	-0.591702	ENSPSIG00000003415	28.4775	26.3518	29.9069	95.8965	51.3729	23.7691	0.0469047	1.13354	ENSPSIG00000003399	9.15131	5.83254	6.1913	2.31722	2.24443	4.62379	0.60225	-0.284763
ENSPSIG00000003385	4.21817	5.95775	10.0076	1.6079	1.6895	0.59133	0.000195024	-1.85144	ENSPSIG00000003416	0.683116	0.594487	0.275728	0.322554	0.588301	0.020327	0.79906	-0.314396	ENSPSIG00000003401	8.62609	9.05237	10.0275	5.3598	17.6051	11.2626	0.189333	0.709188
ENSPSIG00000003387	7.11818	39.9735	13.0338	1367.31	1416.54	1412.98	1.3789e-16	5.01871	ENSPSIG00000003418	4.48001	4.43955	3.2353	3.17156	4.87391	3.71137	0.614587	0.226765	ENSPSIG00000003402	0	0	0.022781	3.23201	5.97938	6.34931	4.87502e-24	7.81107
ENSPSIG00000003388	4.11392	4.05078	4.7607	3.33332	3.24156	3.97757	0.14468	-0.425462	ENSPSIG00000003419	10.2417	8.70904	9.75759	10.1952	7.94878	7.46863	0.823135	0.0760172	ENSPSIG00000003403	10.8435	6.97068	7.39799	5.66694	4.9676	4.73309	0.369983	-0.296108
ENSPSIG00000003389	10.7708	8.76156	9.13093	11.8122	7.74421	13.6138	0.258206	0.345396	ENSPSIG00000003421	159.551	174.079	93.3323	179.051	154.211	170.318	0.237658	0.469966	ENSPSIG00000003405	26.6395	16.2352	17.8914	13.9283	10.3854	15.9928	0.762407	-0.136204
ENSPSIG00000003391	2.96687	11.4098	9.52216	10.5844	15.0949	11.4822	0.0246799	0.956749	ENSPSIG00000003423	0.344296	0.338243	0.584563	0.456242	0.176404	0.068652	0.692013	-0.407866	ENSPSIG00000003406	0.696898	1.29948	1.1063	1.57995	0.81112	2.66888	0.111145	1.10043
ENSPSIG00000003392	33.1466	56.4677	48.7625	32.6027	37.8197	35.6055	0.24728	-0.190994	ENSPSIG00000003426	43.346	37.9504	43.9856	53.9261	65.3575	131.702	0.00363773	1.29322	ENSPSIG00000003408	2.40591	2.65388	2.58656	1.05723	0.556068	0.193061	0.000519087	-1.80751
ENSPSIG00000003393	246.582	223.438	188.852	157.649	161.345	148.529	0.102029	-0.274833	ENSPSIG00000003427	10.677	11.6064	10.5228	9.0286	10.7213	15.5037	0.509037	0.286735	ENSPSIG00000003409	8.68971	8.61447	6.76114	13.7271	5.64291	4.39015	0.508967	0.411909
ENSPSIG00000003397	24.6659	35.7848	32.3628	10.0179	25.8972	15.5052	0.0848837	-0.608903	ENSPSIG00000003430	26.6116	35.0182	30.6907	11.0031	14.6868	24.1383	0.126563	-0.629348	ENSPSIG00000003412	16.5404	18.0048	17.7486	29.5815	44.2029	45.4237	6.27792e-11	1.71241
ENSPSIG00000003398	2.78807	2.93427	1.42307	0.682238	0.403019	1.47077	0.107178	-1.08027	ENSPSIG00000003431	7.09901	7.25898	5.34775	7.74082	5.46545	3.82687	0.975531	0.0190111	ENSPSIG00000003413	64.1046	71.1137	63.1036	56.4398	43.873	69.7485	0.49266	0.232025
ENSPSIG00000003399	9.15131	5.83254	6.1913	3.58807	2.76915	1.87666	0.231842	-0.5272	ENSPSIG00000003433	6.25718	6.1196	4.5128	5.35865	4.47696	7.44165	0.406724	0.264247	ENSPSIG00000003414	2.41852	2.46925	3.08297	2.6076	2.72584	1.94219	0.414858	0.292783
ENSPSIG00000003401	8.62609	9.05237	10.0275	14.6807	20.6504	19.8647	2.20734e-09	1.16714	ENSPSIG00000003435	1.2156	1.81718	1.30726	0.276938	0.428908	0.746138	0.0645827	-1.16687	ENSPSIG00000003415	20.9636	25.6948	22.9893	95.8965	51.3729	23.7691	0.00187618	1.66279
ENSPSIG00000003403	10.8435	6.97068	7.39799	6.04962	5.8365	4.03321	0.107916	-0.442514	ENSPSIG00000003436	0.922618	0.36394	1.74379	0.00018	0.567373	0.735951	0.68759	-0.497388	ENSPSIG00000003416	0.802582	0.684118	0.457144	0.322554	0.588301	0.020327	0.695274	-0.485707
ENSPSIG00000003405	26.6395	16.2352	17.8914	21.5248	20.9237	21.8382	0.30255	0.292258	ENSPSIG00000003437	22.1035	18.697	22.9197	4.49258	3.13391	17.1706	0.1636	-1.01698	ENSPSIG00000003418	4.49221	2.80203	2.96816	3.17156	4.87391	3.71137	0.133912	0.568065
ENSPSIG00000003406	0.696898	1.29948	1.1063	0.343021	0.254423	0.667451	0.14044	-0.923423	ENSPSIG00000003438	2.05761	1.54604	2.74206	0.205667	0.195811	1.65165	0.269524	-1.02031	ENSPSIG00000003419	12.1978	12.3547	12.097	10.1952	7.94878	7.46863	0.796054	-0.0669948
ENSPSIG00000003408	2.40591	2.65388	2.58656	0.845383	0.754889	1.84595	0.00697299	-1.16104	ENSPSIG00000003442	38.5487	45.9653	45.0337	28.3389	37.4053	37.2159	0.83966	-0.0693747	ENSPSIG00000003420	0.540122	0.237454	0.477098	0.092106	0.014893	0.045008	0.00788106	-2.22193
ENSPSIG00000003409	8.68971	8.61447	6.76114	6.59439	6.75795	6.92141	0.896365	-0.0439185	ENSPSIG00000003443	5.84313	6.80078	6.52516	18.8303	15.04	5.4355	0.0315788	1.12798	ENSPSIG00000003421	187.675	293.774	302.895	179.051	154.211	170.318	0.580163	-0.18334
ENSPSIG00000003412	16.5404	18.0048	17.7486	30.3811	30.8266	35.5754	1.52008e-38	1.12579	ENSPSIG00000003444	12.6889	10.605	14.4955	27.2283	26.0175	18.1096	0.00254283	0.861071	ENSPSIG00000003423	0.680597	0.836593	0.705766	0.456242	0.176404	0.068652	0.179012	-1.12464
ENSPSIG00000003413	64.1046	71.1137	63.1036	54.6077	51.1375	54.5702	0.622121	-0.0881966	ENSPSIG00000003445	57.3978	51.4742	57.9423	36.7033	44.664	67.6233	0.814131	0.111812	ENSPSIG00000003424	0.442383	0.709571	0.633071	0.045655	0.04348	0.136725	0.00253401	-2.13194
ENSPSIG00000003414	2.41852	2.46925	3.08297	2.06194	0.957273	0.945892	0.398192	-0.398081	ENSPSIG00000003448	17.918	14.7694	16.0245	17.8094	17.7709	21.4564	0.133288	0.457168	ENSPSIG00000003425	3.44757	4.4095	5.13575	0	0.298045	0.643258	0.00866651	-2.71285
ENSPSIG00000003415	20.9636	25.6948	22.9893	26.3518	28.4775	29.9069	0.0117648	0.490573	ENSPSIG00000003449	12.2095	10.152	10.5278	15.3603	12.931	10.6103	0.0808256	0.511945	ENSPSIG00000003426	8.62023	9.40928	7.44167	53.9261	65.3575	131.702	1.6996e-19	3.66666
ENSPSIG00000003416	0.802582	0.684118	0.457144	0.594487	0.683116	0.275728	0.923404	-0.084309	ENSPSIG00000003450	0	0	0	17.4943	7.42618	119.185	0.00372727	2.67668	ENSPSIG00000003427	10.4021	10.0357	11.578	9.0286	10.7213	15.5037	0.147785	0.529119
ENSPSIG00000003418	4.49221	2.80203	2.96816	4.43955	4.48001	3.2353	0.106102	0.345053	ENSPSIG00000003451	6.87492	7.77449	8.35195	7.0035	5.52731	10.3796	0.628301	0.234467	ENSPSIG00000003430	47.2966	55.279	63.142	11.0031	14.6868	24.1383	0.000658493	-1.22128
ENSPSIG00000003419	12.1978	12.3547	12.097	8.70904	10.2417	9.75759	0.390742	-0.133107	ENSPSIG00000003453	0.656776	1.03455	0.710996	0.65058	0.297418	0.670296	0.624658	-0.322911	ENSPSIG00000003431	10.5288	10.4127	10.8397	7.74082	5.46545	3.82687	0.297553	-0.399308
ENSPSIG00000003420	0.540122	0.237454	0.477098	0.078153	0.012232	0.06722	0.00153218	-2.16371	ENSPSIG00000003456	3.86266	6.60034	5.22879	3.59032	3.53196	3.7516	0.189889	-0.441779	ENSPSIG00000003433	4.69643	6.79514	6.35476	5.35865	4.47696	7.44165	0.127459	0.419576
ENSPSIG00000003421	187.675	293.774	302.895	174.079	159.551	93.3323	0.0516741	-0.643605	ENSPSIG00000003457	569.291	626.872	694.754	919.823	919.609	728.76	0.000254324	0.708079	ENSPSIG00000003435	0.425465	0.908543	1.48012	0.276938	0.428908	0.746138	0.634472	-0.447985
ENSPSIG00000003423	0.680597	0.836593	0.705766	0.338243	0.344296	0.584563	0.0944156	-0.667649	ENSPSIG00000003459	8.07741	9.36377	8.22791	7.24696	5.66598	5.54153	0.468516	-0.17993	ENSPSIG00000003436	1.44583	2.1129	0.56869	0.00018	0.567373	0.735951	0.487652	-0.888755
ENSPSIG00000003424	0.442383	0.709571	0.633071	0.011816	0.105785	0.133933	0.00402679	-1.97465	ENSPSIG00000003462	8.01193	4.19314	4.71741	2.16802	3.4596	3.02672	0.60612	-0.385918	ENSPSIG00000003437	59.546	56.3798	54.7906	4.49258	3.13391	17.1706	0.000840757	-2.17504
ENSPSIG00000003425	3.44757	4.4095	5.13575	1.04484	0.914691	0.670644	5.20249e-07	-1.93894	ENSPSIG00000003464	13.9759	8.99305	9.24005	2.49834	3.43333	3.79183	3.49764e-05	-1.42384	ENSPSIG00000003438	5.35582	4.50087	5.33353	0.205667	0.195811	1.65165	0.0125636	-2.14224
ENSPSIG00000003426	8.62023	9.40928	7.44167	37.9504	43.346	43.9856	1.39078e-45	2.36632	ENSPSIG00000003467	3.84547	4.97344	5.03049	6.6658	9.33715	4.31533	0.0661807	0.785085	ENSPSIG00000003442	36.3585	36.9639	39.0858	28.3389	37.4053	37.2159	0.0601068	0.43153
ENSPSIG00000003427	10.4021	10.0357	11.578	11.6064	10.677	10.5228	0.0649631	0.24481	ENSPSIG00000003468	0.951639	1.31375	0.624043	5.91123	0.081097	0	0.568155	0.678302	ENSPSIG00000003443	8.0019	10.182	7.56418	18.8303	15.04	5.4355	0.0473419	1.03632
ENSPSIG00000003430	47.2966	55.279	63.142	35.0182	26.6116	30.6907	0.000195939	-0.575742	ENSPSIG00000003470	6.04784	6.2706	4.47525	1.6299	3.5538	3.15433	0.107557	-0.76867	ENSPSIG00000003444	4.43985	5.26774	1.77892	27.2283	26.0175	18.1096	6.37178e-05	2.2864
ENSPSIG00000003431	10.5288	10.4127	10.8397	7.25898	7.09901	5.34775	0.0523208	-0.408036	ENSPSIG00000003471	35.7156	20.9954	23.2202	18.9615	26.4048	32.3163	0.712345	0.195572	ENSPSIG00000003445	13.1576	16.0571	14.1416	36.7033	44.664	67.6233	1.9725e-12	2.12374
ENSPSIG00000003433	4.69643	6.79514	6.35476	6.1196	6.25718	4.5128	0.542259	0.159391	ENSPSIG00000003472	9.70492	11.0696	10.7579	10.1893	9.45514	7.68996	0.958767	-0.0159483	ENSPSIG00000003448	18.4635	14.6974	13.5924	17.8094	17.7709	21.4564	0.0172994	0.679315
ENSPSIG00000003435	0.425465	0.908543	1.48012	1.81718	1.2156	1.30726	0.223721	0.742433	ENSPSIG00000003473	15.3175	12.8149	2.92763	6.79967	5.85379	5.74792	0.933	0.065904	ENSPSIG00000003449	7.38889	9.75134	10.3155	15.3603	12.931	10.6103	0.000640774	0.883646
ENSPSIG00000003436	1.44583	2.1129	0.56869	0.36394	0.922618	1.74379	0.788799	-0.233884	ENSPSIG00000003474	7.0878	7.54677	3.6644	4.12511	6.20706	3.57504	0.782991	-0.188268	ENSPSIG00000003450	0	0	0	17.4943	7.42618	119.185	3.67719e-08	6.60362
ENSPSIG00000003437	59.546	56.3798	54.7906	18.697	22.1035	22.9197	1.93593e-11	-1.11072	ENSPSIG00000003475	1.06773	3.10755	1.86844	3.70716	0.636929	0.786286	0.755643	0.212846	ENSPSIG00000003451	20.4018	16.2093	18.2043	7.0035	5.52731	10.3796	0.0308666	-0.786186
ENSPSIG00000003438	5.35582	4.50087	5.33353	1.54604	2.05761	2.74206	0.000425638	-1.01161	ENSPSIG00000003476	3.11734	2.25829	2.96958	2.33139	2.78082	3.32722	0.650201	0.23601	ENSPSIG00000003453	2.03511	1.33096	1.70978	0.65058	0.297418	0.670296	0.0160511	-1.12668
ENSPSIG00000003442	36.3585	36.9639	39.0858	45.9653	38.5487	45.0337	0.00152499	0.507621	ENSPSIG00000003477	29.0938	27.5483	27.677	15.4687	13.336	18.7984	0.0309796	-0.463522	ENSPSIG00000003456	6.88079	6.34667	10.1036	3.59032	3.53196	3.7516	0.0200229	-0.738251
ENSPSIG00000003443	8.0019	10.182	7.56418	6.80078	5.84313	6.52516	0.565402	-0.13879	ENSPSIG00000003478	3.05781	2.59084	4.39069	2.85497	1.90486	4.02071	0.895141	-0.0921775	ENSPSIG00000003457	518.244	504.358	499.91	919.823	919.609	728.76	6.22355e-14	1.19931
ENSPSIG00000003444	4.43985	5.26774	1.77892	10.605	12.6889	14.4955	0.00809962	1.3842	ENSPSIG00000003480	62.6982	60.475	86.0015	42.5154	40.1074	48.2641	0.155167	-0.402586	ENSPSIG00000003459	9.82406	11.1321	10.0443	7.24696	5.66598	5.54153	0.100954	-0.327595
ENSPSIG00000003445	13.1576	16.0571	14.1416	51.4742	57.3978	57.9423	2.22741e-63	2.03283	ENSPSIG00000003481	38.9654	34.1666	38.4602	7.44016	12.6426	13.5932	6.71065e-06	-1.42933	ENSPSIG00000003462	11.2444	9.29684	7.2236	2.16802	3.4596	3.02672	0.0783743	-0.982968
ENSPSIG00000003448	18.4635	14.6974	13.5924	14.7694	17.918	16.0245	0.170564	0.225311	ENSPSIG00000003482	28.6654	27.7184	23.2695	26.7467	15.8683	17.3099	0.740258	-0.135459	ENSPSIG00000003464	9.58654	13.7081	13.8828	2.49834	3.43333	3.79183	3.73449e-06	-1.45431
ENSPSIG00000003449	7.38889	9.75134	10.3155	10.152	12.2095	10.5278	0.0358475	0.375654	ENSPSIG00000003483	1.44593	1.52991	1.25497	2.30661	1.76831	1.1973	0.25139	0.528822	ENSPSIG00000003467	7.34185	5.09551	5.4335	6.6658	9.33715	4.31533	0.0654182	0.741952
ENSPSIG00000003451	20.4018	16.2093	18.2043	7.77449	6.87492	8.35195	9.18806e-10	-1.02529	ENSPSIG00000003484	2.45266	1.92778	1.63058	1.88272	3.03104	3.13126	0.185146	0.560004	ENSPSIG00000003468	1.17872	0.682216	0.87681	5.91123	0.081097	0	0.500615	1.02665
ENSPSIG00000003453	2.03511	1.33096	1.70978	1.03455	0.656776	0.710996	0.0162066	-0.772323	ENSPSIG00000003486	5.64404	7.33787	3.89758	3.91723	12.3608	4.8276	0.453094	0.561289	ENSPSIG00000003470	3.96375	9.37007	7.57783	1.6299	3.5538	3.15433	0.127412	-0.770016
ENSPSIG00000003456	6.88079	6.34667	10.1036	6.60034	3.86266	5.22879	0.443652	-0.277435	ENSPSIG00000003488	4.52865	5.84703	2.03407	5.14451	5.39442	2.91683	0.669953	0.328752	ENSPSIG00000003471	33.3885	35.163	35.4463	18.9615	26.4048	32.3163	0.923072	0.0388014
ENSPSIG00000003457	518.244	504.358	499.91	626.872	569.291	694.754	0.000129443	0.494008	ENSPSIG00000003489	8.83571	7.72435	8.44882	7.25555	9.27934	10.8562	0.160457	0.449522	ENSPSIG00000003472	8.66628	10.8795	10.953	10.1893	9.45514	7.68996	0.316592	0.244207
ENSPSIG00000003459	9.82406	11.1321	10.0443	9.36377	8.07741	8.22791	0.253946	-0.136227	ENSPSIG00000003491	4.13992	4.63646	5.36747	5.39423	5.79378	6.92151	0.0317056	0.630591	ENSPSIG00000003473	10.6623	22.8847	5.94948	6.79967	5.85379	5.74792	0.571959	-0.234251
ENSPSIG00000003462	11.2444	9.29684	7.2236	4.19314	8.01193	4.71741	0.281156	-0.546362	ENSPSIG00000003492	1213.12	1297.73	1141.92	562.079	988.736	1090.52	0.654295	-0.211276	ENSPSIG00000003474	4.53887	9.28247	10.1232	4.12511	6.20706	3.57504	0.490552	-0.373063
ENSPSIG00000003464	9.58654	13.7081	13.8828	8.99305	13.9759	9.24005	0.973798	0.0134447	ENSPSIG00000003493	3.36225	3.42622	2.33876	2.37813	1.72519	1.58383	0.328422	-0.378103	ENSPSIG00000003475	3.09016	3.68161	2.74205	3.70716	0.636929	0.786286	0.319794	-0.542293
ENSPSIG00000003467	7.34185	5.09551	5.4335	4.97344	3.84547	5.03049	0.832974	-0.0588411	ENSPSIG00000003494	19.7937	18.614	20.8361	14.4583	13.3325	15.842	0.324722	-0.241516	ENSPSIG00000003476	2.97022	4.09149	3.19287	2.33139	2.78082	3.32722	0.460585	0.301
ENSPSIG00000003468	1.17872	0.682216	0.87681	1.31375	0.951639	0.624043	0.967685	0.0269098	ENSPSIG00000003495	25.7567	24.6684	22.2512	12.715	13.0691	9.83448	0.000254879	-0.769079	ENSPSIG00000003477	50.1918	41.2426	40.9435	15.4687	13.336	18.7984	1.21619e-05	-0.931473
ENSPSIG00000003470	3.96375	9.37007	7.57783	6.2706	6.04784	4.47525	0.958513	0.0254663	ENSPSIG00000003496	5.19691	5.73639	4.20289	7.63788	9.33266	7.69456	0.000719627	0.722562	ENSPSIG00000003478	4.11639	3.11011	4.03046	2.85497	1.90486	4.02071	0.905661	-0.0632271
ENSPSIG00000003471	33.3885	35.163	35.4463	20.9954	35.7156	23.2202	0.62492	-0.156067	ENSPSIG00000003500	340.36	397.801	189.627	222.897	404.029	210.89	0.898484	0.0870764	ENSPSIG00000003480	142.258	125.419	131.343	42.5154	40.1074	48.2641	4.12799e-10	-1.08486
ENSPSIG00000003472	8.66628	10.8795	10.953	11.0696	9.70492	10.7579	0.123381	0.269159	ENSPSIG00000003502	12.4004	11.7211	13.2759	10.362	7.41094	9.12235	0.433329	-0.232273	ENSPSIG00000003481	42.5014	55.8707	53.0709	7.44016	12.6426	13.5932	2.69094e-07	-1.68179
ENSPSIG00000003473	10.6623	22.8847	5.94948	12.8149	15.3175	2.92763	0.622204	-0.28347	ENSPSIG00000003503	6.95357	1.25559	1.03335	7.39465	9.62773	8.52965	0.0437578	1.27268	ENSPSIG00000003482	65.5922	55.7332	57.582	26.7467	15.8683	17.3099	0.000456392	-0.982533
ENSPSIG00000003474	4.53887	9.28247	10.1232	7.54677	7.0878	3.6644	0.767022	-0.165953	ENSPSIG00000003504	2.09199	2.62825	1.74844	2.96804	2.10389	1.57352	0.747088	0.152634	ENSPSIG00000003483	3.36009	3.94703	2.9713	2.30661	1.76831	1.1973	0.192729	-0.53005
ENSPSIG00000003475	3.09016	3.68161	2.74205	3.10755	1.06773	1.86844	0.039361	-0.745147	ENSPSIG00000003505	1.56319	4.31025	3.62082	44.1342	11.8938	8.18301	9.5121e-05	2.45789	ENSPSIG00000003484	4.02064	4.81072	6.02299	1.88272	3.03104	3.13126	0.320794	-0.416247
ENSPSIG00000003476	2.97022	4.09149	3.19287	2.25829	3.11734	2.96958	0.844734	0.0636451	ENSPSIG00000003506	0.478709	0.822435	0.751052	1.14986	1.28462	1.19264	0.0346061	0.917884	ENSPSIG00000003485	1.51473	1.90495	1.90414	5.29388	1.00478	0.653727	0.55482	0.663505
ENSPSIG00000003477	50.1918	41.2426	40.9435	27.5483	29.0938	27.677	0.0042953	-0.455383	ENSPSIG00000003507	16.2744	13.5729	14.9716	12.0552	13.2783	15.0855	0.807414	0.0787681	ENSPSIG00000003486	3.07064	7.58539	9.72841	3.91723	12.3608	4.8276	0.335924	0.672906
ENSPSIG00000003478	4.11639	3.11011	4.03046	2.59084	3.05781	4.39069	0.929727	0.0432259	ENSPSIG00000003508	0.168499	0.330454	0.441562	1.36986	1.03102	2.30547	0.000482236	2.08297	ENSPSIG00000003488	15.0219	14.9086	8.7095	5.14451	5.39442	2.91683	0.0604599	-0.915214
ENSPSIG00000003480	142.258	125.419	131.343	60.475	62.6982	86.0015	0.000146346	-0.662562	ENSPSIG00000003509	17.4248	18.9375	14.4562	16.6422	17.1811	17.6302	0.328221	0.251155	ENSPSIG00000003489	6.96554	5.6451	5.77598	7.25555	9.27934	10.8562	0.000291544	1.08373
ENSPSIG00000003481	42.5014	55.8707	53.0709	34.1666	38.9654	38.4602	0.231191	-0.22072	ENSPSIG00000003510	1.68163	1.71665	1.90292	0.213263	0.26825	0.39063	1.16041e-09	-2.2283	ENSPSIG00000003491	8.27945	7.61742	8.87162	5.39423	5.79378	6.92151	0.92701	0.0302157
ENSPSIG00000003482	65.5922	55.7332	57.582	27.7184	28.6654	23.2695	3.60821e-11	-0.838365	ENSPSIG00000003511	7.10647	8.794	7.87196	10.5984	9.56293	10.4274	0.00779791	0.545892	ENSPSIG00000003492	745.784	627.955	604.637	562.079	988.736	1090.52	0.0162609	0.862628
ENSPSIG00000003483	3.36009	3.94703	2.9713	1.52991	1.44593	1.25497	2.63521e-06	-1.06396	ENSPSIG00000003512	11.028	10.2018	11.5984	31.4239	27.6491	31.1857	2.89057e-28	1.69238	ENSPSIG00000003493	2.13209	2.71239	1.29304	2.37813	1.72519	1.58383	0.509527	0.317787
ENSPSIG00000003484	4.02064	4.81072	6.02299	1.92778	2.45266	1.63058	4.47963e-05	-0.983171	ENSPSIG00000003513	0.442832	0.387132	0.52444	1.37572	0.56617	0.572577	0.0921846	1.01653	ENSPSIG00000003494	10.5776	9.80284	10.2836	14.4583	13.3325	15.842	1.40962e-06	0.910493
ENSPSIG00000003485	1.51473	1.90495	1.90414	1.09001	0.513938	1.42255	0.317633	-0.658316	ENSPSIG00000003514	0.914075	1.40888	1.74792	0.925879	1.28501	2.32537	0.601309	0.328143	ENSPSIG00000003495	12.8068	18.7568	17.5088	12.715	13.0691	9.83448	0.876017	-0.0519725
ENSPSIG00000003486	3.07064	7.58539	9.72841	7.33787	5.64404	3.89758	0.912152	0.0690297	ENSPSIG00000003516	1.88166	2.19123	2.22149	4.08376	2.38661	2.08603	0.117677	0.710945	ENSPSIG00000003496	4.44568	5.0477	3.59001	7.63788	9.33266	7.69456	7.57464e-08	1.24065
ENSPSIG00000003488	15.0219	14.9086	8.7095	5.84703	4.52865	2.03407	0.025856	-1.18175	ENSPSIG00000003517	2.15319	2.03519	2.55154	1.25697	1.55556	1.75289	0.416422	-0.306397	ENSPSIG00000003498	8.42261	5.58915	3.91956	0.905426	2.0053	1.46264	0.0344623	-1.40196
ENSPSIG00000003489	6.96554	5.6451	5.77598	7.72435	8.83571	8.44882	0.000187269	0.637464	ENSPSIG00000003518	0.201338	0.919019	0.175348	1.43586	1.66638	1.51505	0.0457717	1.55732	ENSPSIG00000003500	189.44	366.226	332.515	222.897	404.029	210.89	0.463293	0.36156
ENSPSIG00000003491	8.27945	7.61742	8.87162	4.63646	4.13992	5.36747	0.00204584	-0.6	ENSPSIG00000003519	0.506488	0.627833	0.665551	2.97319	1.2223	0.810518	0.00736704	1.44604	ENSPSIG00000003502	32.5359	30.3865	32.8429	10.362	7.41094	9.12235	1.04667e-11	-1.37868
ENSPSIG00000003492	745.784	627.955	604.637	1297.73	1213.12	1141.92	9.01763e-17	1.09486	ENSPSIG00000003520	8.86348	7.78112	4.57188	3.11216	5.43799	3.89007	0.284517	-0.532684	ENSPSIG00000003503	0.838654	0.83749	9.50017	7.39465	9.62773	8.52965	0.080868	1.40126
ENSPSIG00000003493	2.13209	2.71239	1.29304	3.42622	3.36225	2.33876	0.051516	0.697657	ENSPSIG00000003521	2.94683	3.12023	4.23911	3.91847	2.69291	2.94181	0.750562	0.147858	ENSPSIG00000003504	3.92713	4.0286	4.25016	2.96804	2.10389	1.57352	0.391162	-0.29847
ENSPSIG00000003494	10.5776	9.80284	10.2836	18.614	19.7937	20.8361	6.16996e-30	1.16349	ENSPSIG00000003522	3.62421	3.76221	4.47998	2.89616	2.19525	3.51287	0.766488	-0.19581	ENSPSIG00000003505	1.35288	2.64464	3.42399	44.1342	11.8938	8.18301	2.28992e-07	3.25117
ENSPSIG00000003495	12.8068	18.7568	17.5088	24.6684	25.7567	22.2512	8.07385e-05	0.727838	ENSPSIG00000003523	7.44922	6.68723	8.20968	4.99687	7.10982	6.94948	0.960938	-0.0185795	ENSPSIG00000003506	1.06532	0.456061	0.860301	1.14986	1.28462	1.19264	0.0470498	1.10048
ENSPSIG00000003496	4.44568	5.0477	3.59001	5.73639	5.19691	4.20289	0.00770741	0.520119	ENSPSIG00000003524	27.8789	27.6744	30.3487	22.8286	21.0804	24.3318	0.734034	-0.0856962	ENSPSIG00000003507	14.615	20.6827	21.2494	12.0552	13.2783	15.0855	0.844742	-0.0733224
ENSPSIG00000003498	8.42261	5.58915	3.91956	1.92707	1.9862	1.7297	0.010611	-1.33081	ENSPSIG00000003525	2.93195	2.20656	5.63316	2.96494	4.00446	3.68389	0.10226	0.649826	ENSPSIG00000003508	1.24943	0.703075	2.12644	1.36986	1.03102	2.30547	0.00635481	1.098
ENSPSIG00000003500	189.44	366.226	332.515	397.801	340.36	189.627	0.537326	0.270339	ENSPSIG00000003526	26.4842	28.5149	25.5988	10.8353	19.8824	19.5983	0.295613	-0.427278	ENSPSIG00000003509	12.0409	12.3611	11.5517	16.6422	17.1811	17.6302	1.06481e-10	0.965817
ENSPSIG00000003502	32.5359	30.3865	32.8429	11.7211	12.4004	13.2759	1.8254e-22	-1.13475	ENSPSIG00000003527	2.60666	2.83059	2.76678	0.791315	0.95467	0.552774	2.55677e-05	-1.44741	ENSPSIG00000003510	4.13937	2.92905	3.61543	0.213263	0.26825	0.39063	2.99706e-16	-3.08013
ENSPSIG00000003503	0.838654	0.83749	9.50017	1.25559	6.95357	1.03335	0.944375	0.0737958	ENSPSIG00000003528	8.48161	8.06267	9.61551	8.05173	9.27825	7.92087	0.185608	0.269986	ENSPSIG00000003511	6.40348	7.27004	8.10793	10.5984	9.56293	10.4274	7.8348e-05	0.961677
ENSPSIG00000003504	3.92713	4.0286	4.25016	2.62825	2.09199	1.74844	0.020723	-0.444113	ENSPSIG00000003529	737.02	956.253	833.705	1246.83	971.71	845.01	0.0660086	0.509239	ENSPSIG00000003512	3.35016	3.23424	1.81593	31.4239	27.6491	31.1857	6.73336e-36	3.78286
ENSPSIG00000003505	1.35288	2.64464	3.42399	4.31025	1.56319	3.62082	0.301894	0.547971	ENSPSIG00000003530	0.195235	0.228407	0.056972	1.15183	0.188352	0.058782	0.491513	0.730442	ENSPSIG00000003513	0.514941	0.534255	0.386824	1.37572	0.56617	0.572577	0.0419569	1.18898
ENSPSIG00000003506	1.06532	0.456061	0.860301	0.822435	0.478709	0.751052	0.816264	0.167143	ENSPSIG00000003531	3.06505	3.92367	3.36318	4.91622	2.35104	2.11117	0.996602	0.00274998	ENSPSIG00000003514	2.04123	1.20631	2.23028	0.925879	1.28501	2.32537	0.79875	0.162546
ENSPSIG00000003507	14.615	20.6827	21.2494	13.5729	16.2744	14.9716	0.60012	-0.144415	ENSPSIG00000003533	18.1625	27.8274	18.8112	16.8237	21.4699	15.8433	0.969468	-0.0191777	ENSPSIG00000003516	1.56558	1.95979	2.05295	4.08376	2.38661	2.08603	0.00985008	1.0555
ENSPSIG00000003508	1.24943	0.703075	2.12644	0.330454	0.168499	0.441562	0.0870471	-1.08743	ENSPSIG00000003534	3.81988	8.13841	4.90328	5.06784	4.77885	5.05042	0.802944	0.13036	ENSPSIG00000003517	1.67313	3.28188	5.18083	1.25697	1.55556	1.75289	0.327066	-0.566971
ENSPSIG00000003509	12.0409	12.3611	11.5517	18.9375	17.4248	14.4562	1.92778e-05	0.715302	ENSPSIG00000003535	13.5174	19.3652	15.3664	101.781	50.8998	21.1081	0.00101751	1.83953	ENSPSIG00000003518	0.383409	0.43585	0.38304	1.43586	1.66638	1.51505	0.00399661	1.85023
ENSPSIG00000003510	4.13937	2.92905	3.61543	1.71665	1.68163	1.90292	0.00075792	-0.782562	ENSPSIG00000003536	5.79877	7.92873	2.85841	0.516884	0.394428	0.923797	1.38955e-07	-2.3606	ENSPSIG00000003519	0.321375	0.423817	0.179025	2.97319	1.2223	0.810518	8.5124e-06	2.60856
ENSPSIG00000003511	6.40348	7.27004	8.10793	8.794	7.10647	7.87196	0.0716839	0.418995	ENSPSIG00000003537	7.03865	5.55914	6.00221	7.78863	7.0553	4.83476	0.109123	0.434781	ENSPSIG00000003520	4.99402	10.7778	11.6271	3.11216	5.43799	3.89007	0.180098	-0.686454
ENSPSIG00000003512	3.35016	3.23424	1.81593	10.2018	11.028	11.5984	7.57207e-14	2.0773	ENSPSIG00000003538	0.727544	0.849583	1.0863	0.859255	0.363382	0.560586	0.689309	-0.296686	ENSPSIG00000003521	2.73925	4.40168	3.42918	3.91847	2.69291	2.94181	0.280303	0.389883
ENSPSIG00000003513	0.514941	0.534255	0.386824	0.387132	0.442832	0.52444	0.818233	0.122616	ENSPSIG00000003539	6.67188	5.78235	8.08831	0.353932	0.811943	4.50745	0.150992	-1.236	ENSPSIG00000003522	5.38874	6.13459	5.85405	2.89616	2.19525	3.51287	0.286158	-0.531111
ENSPSIG00000003514	2.04123	1.20631	2.23028	1.40888	0.914075	1.74792	0.73664	-0.170516	ENSPSIG00000003540	19.7524	20.3278	19.1492	6.03057	9.34577	5.16955	0.000550418	-1.22162	ENSPSIG00000003523	6.11485	7.14041	6.08184	4.99687	7.10982	6.94948	0.301028	0.286422
ENSPSIG00000003516	1.56558	1.95979	2.05295	2.19123	1.88166	2.22149	0.127516	0.337058	ENSPSIG00000003541	4.70674	5.67197	4.95929	3.67301	4.8287	3.59159	0.804313	-0.0888354	ENSPSIG00000003524	34.1736	36.8205	41.4029	22.8286	21.0804	24.3318	0.213377	-0.264372
ENSPSIG00000003517	1.67313	3.28188	5.18083	2.03519	2.15319	2.55154	0.63528	-0.250547	ENSPSIG00000003542	2.02909	2.15101	2.45631	1.24827	2.0216	1.72489	0.738167	-0.154821	ENSPSIG00000003525	2.29888	2.4298	2.36447	2.96494	4.00446	3.68389	3.24362e-11	2.0228
ENSPSIG00000003519	0.321375	0.423817	0.179025	0.627833	0.506488	0.665551	0.0133351	1.09741	ENSPSIG00000003543	5.7392	6.32756	5.37809	4.08783	3.99869	3.38134	0.141497	-0.338471	ENSPSIG00000003526	3.11208	5.73474	5.07348	10.8353	19.8824	19.5983	1.66783e-08	2.2514
ENSPSIG00000003520	4.99402	10.7778	11.6271	7.78112	8.86348	4.57188	0.801272	-0.131766	ENSPSIG00000003544	0.624059	0.624858	1.06141	0.904518	0.791693	0.607581	0.995092	0.00468786	ENSPSIG00000003527	11.4874	11.8352	12.3373	0.791315	0.95467	0.552774	8.96772e-38	-3.42093
ENSPSIG00000003521	2.73925	4.40168	3.42918	3.12023	2.94683	4.23911	0.506164	0.245764	ENSPSIG00000003546	0.915325	0.447164	0.683788	0.491506	0.310978	0.338645	0.323031	-0.627668	ENSPSIG00000003528	7.4197	10.4836	10.4623	8.05173	9.27825	7.92087	0.0681501	0.324387
ENSPSIG00000003522	5.38874	6.13459	5.85405	3.76221	3.62421	4.47998	0.430879	-0.315252	ENSPSIG00000003547	7.09589	8.288	6.93895	3.83442	3.34924	7.63201	0.563655	-0.344295	ENSPSIG00000003529	792.79	1114.84	869.414	1246.83	971.71	845.01	0.0293005	0.58525
ENSPSIG00000003523	6.11485	7.14041	6.08184	6.68723	7.44922	8.20968	0.0676616	0.312417	ENSPSIG00000003548	3.03348	2.91528	3.92445	2.19362	1.56147	1.22829	0.211402	-0.676975	ENSPSIG00000003530	0.251147	0.271879	0.327138	1.15183	0.188352	0.058782	0.660511	0.492765
ENSPSIG00000003524	34.1736	36.8205	41.4029	27.6744	27.8789	30.3487	0.311096	-0.169248	ENSPSIG00000003549	3.70904	4.30012	3.87407	4.44672	4.7992	2.62516	0.572471	0.248604	ENSPSIG00000003531	5.40254	5.19164	4.60719	4.91622	2.35104	2.11117	0.46183	-0.360474
ENSPSIG00000003525	2.29888	2.4298	2.36447	2.20656	2.93195	5.63316	1.79546e-05	1.3338	ENSPSIG00000003551	5.03762	4.88323	5.05333	2.55643	2.18638	2.47674	0.00042806	-0.729181	ENSPSIG00000003532	0.912393	1.525	2.48348	0.953739	0.858982	0.304388	0.332061	-0.715858
ENSPSIG00000003526	3.11208	5.73474	5.07348	28.5149	26.4842	25.5988	2.85036e-29	2.69175	ENSPSIG00000003552	13.0282	16.8757	22.7303	27.0391	25.3324	18.4794	0.0746442	0.649463	ENSPSIG00000003533	17.2584	27.679	17.4007	16.8237	21.4699	15.8433	0.422943	0.282457
ENSPSIG00000003527	11.4874	11.8352	12.3373	2.83059	2.60666	2.76678	5.86959e-44	-1.92887	ENSPSIG00000003553	48.3003	51.4504	24.7654	56.6523	105.759	42.5495	4.45082e-13	1.3506	ENSPSIG00000003534	5.69805	8.50513	8.18392	5.06784	4.77885	5.05042	0.970184	-0.0130365
ENSPSIG00000003528	7.4197	10.4836	10.4623	8.06267	8.48161	9.61551	0.741569	0.0623671	ENSPSIG00000003554	7.98283	11.5503	10.3513	6.80021	4.78708	6.85342	0.00186718	-0.634008	ENSPSIG00000003535	10.1684	8.4465	7.02865	101.781	50.8998	21.1081	1.04332e-08	3.08513
ENSPSIG00000003529	792.79	1114.84	869.414	956.253	737.02	833.705	0.762486	0.0803383	ENSPSIG00000003557	3.73036	2.19463	2.68604	0.10182	0.255675	2.05541	0.271654	-1.0602	ENSPSIG00000003536	5.80028	8.76148	6.07398	0.516884	0.394428	0.923797	3.92447e-10	-2.47023
ENSPSIG00000003530	0.251147	0.271879	0.327138	0.228407	0.195235	0.056972	0.643726	-0.385008	ENSPSIG00000003558	7.1366	6.46914	7.51377	4.55324	3.64191	6.12387	0.485374	-0.317212	ENSPSIG00000003537	4.46944	6.66958	7.03371	7.78863	7.0553	4.83476	0.0524871	0.626867
ENSPSIG00000003531	5.40254	5.19164	4.60719	3.92367	3.06505	3.36318	0.171911	-0.351991	ENSPSIG00000003559	1.69564	1.36406	1.93603	4.98201	1.95856	2.58229	0.0152816	1.33388	ENSPSIG00000003538	6.43979	4.30486	5.71357	0.859255	0.363382	0.560586	5.44627e-10	-2.66577
ENSPSIG00000003532	0.912393	1.525	2.48348	0.049335	0	0.126671	4.56423e-06	-3.33574	ENSPSIG00000003561	4.95578	5.07304	5.35449	8.12059	13.3409	24.7817	6.11816e-11	1.84524	ENSPSIG00000003539	14.8717	13.3296	15.2969	0.353932	0.811943	4.50745	0.00778761	-2.22099
ENSPSIG00000003533	17.2584	27.679	17.4007	27.8274	18.1625	18.8112	0.376131	0.3039	ENSPSIG00000003562	3.8906	3.63473	3.60623	2.27452	2.39606	3.55578	0.601494	-0.263509	ENSPSIG00000003540	30.2619	23.4452	21.3646	6.03057	9.34577	5.16955	0.000226374	-1.36876
ENSPSIG00000003534	5.69805	8.50513	8.18392	8.13841	3.81988	4.90328	0.743489	-0.136488	ENSPSIG00000003563	8.25071	7.81964	6.88706	7.91774	5.87428	5.475	0.898645	0.0516244	ENSPSIG00000003541	8.54621	8.52541	8.19509	3.67301	4.8287	3.59159	0.00907822	-0.59641
ENSPSIG00000003535	10.1684	8.4465	7.02865	19.3652	13.5174	15.3664	1.14812e-07	1.16541	ENSPSIG00000003567	0.099225	0.192083	2.11815	131.095	0.120972	0.094298	0.203252	1.25168	ENSPSIG00000003542	0.908145	0.922243	1.47605	1.24827	2.0216	1.72489	0.00338053	1.07177
ENSPSIG00000003536	5.80028	8.76148	6.07398	7.92873	5.79877	2.85841	0.966262	0.0259204	ENSPSIG00000003568	12.7152	13.8563	12.7904	12.8644	11.2168	12.4584	0.530699	0.135462	ENSPSIG00000003543	6.2775	7.51047	7.92085	4.08783	3.99869	3.38134	0.0255494	-0.477466
ENSPSIG00000003537	4.46944	6.66958	7.03371	5.55914	7.03865	6.00221	0.46671	0.198821	ENSPSIG00000003569	18.993	19.2384	21.3608	24.8766	25.6842	20.3235	0.00320121	0.551571	ENSPSIG00000003544	2.23427	1.31301	2.24252	0.904518	0.791693	0.607581	0.000334999	-1.66988
ENSPSIG00000003538	6.43979	4.30486	5.71357	0.849583	0.727544	1.0863	7.02875e-16	-2.32606	ENSPSIG00000003570	0.028341	0	0.075475	0.810646	0.600715	0.351992	0.00059102	2.86354	ENSPSIG00000003546	0.876529	0.786915	1.29864	0.491506	0.310978	0.338645	0.158961	-0.87593
ENSPSIG00000003539	14.8717	13.3296	15.2969	5.78235	6.67188	8.08831	9.81946e-07	-0.864264	ENSPSIG00000003571	18.4034	12.9853	20.4709	7.63349	9.97495	12.5741	0.366864	-0.446085	ENSPSIG00000003547	13.3052	6.42884	7.54859	3.83442	3.34924	7.63201	0.101449	-0.794243
ENSPSIG00000003540	30.2619	23.4452	21.3646	20.3278	19.7524	19.1492	0.625311	-0.114052	ENSPSIG00000003572	14.7895	14.9131	12.8664	9.96383	19.5131	12.2222	0.77494	0.156566	ENSPSIG00000003548	9.9144	6.69433	8.04457	2.19362	1.56147	1.22829	2.38348e-05	-1.79714
ENSPSIG00000003541	8.54621	8.52541	8.19509	5.67197	4.70674	4.95929	0.00034306	-0.498526	ENSPSIG00000003574	69.9412	49.1722	56.728	5.27994	17.0955	51.9064	0.326057	-0.815847	ENSPSIG00000003549	4.02234	4.08502	4.72284	4.44672	4.7992	2.62516	0.34578	0.350916
ENSPSIG00000003542	0.908145	0.922243	1.47605	2.15101	2.02909	2.45631	4.62257e-08	1.23378	ENSPSIG00000003575	5.2524	6.17453	5.59024	5.23125	5.02844	5.68806	0.54644	0.149625	ENSPSIG00000003551	8.70473	8.20632	8.34253	2.55643	2.18638	2.47674	7.51549e-17	-1.27386
ENSPSIG00000003543	6.2775	7.51047	7.92085	6.32756	5.7392	5.37809	0.544559	-0.127297	ENSPSIG00000003576	52.821	46.4032	53.8912	50.0224	43.7075	40.952	0.246267	0.227119	ENSPSIG00000003552	11.7933	16.5175	12.7825	27.0391	25.3324	18.4794	3.75394e-06	1.22311
ENSPSIG00000003544	2.23427	1.31301	2.24252	0.624858	0.624059	1.06141	2.61267e-05	-1.62416	ENSPSIG00000003577	10.6069	12.176	11.8846	10.7949	8.242	4.05441	0.65068	-0.281075	ENSPSIG00000003553	28.1902	62.3389	23.2065	56.6523	105.759	42.5495	1.32796e-11	1.33003
ENSPSIG00000003546	0.876529	0.786915	1.29864	0.447164	0.915325	0.683788	0.770538	-0.198609	ENSPSIG00000003578	17.6438	3.12663	16.2371	22.8684	11.725	8.33472	0.684861	0.374044	ENSPSIG00000003554	13.2963	12.4821	13.0719	6.80021	4.78708	6.85342	4.37926e-09	-0.984138
ENSPSIG00000003547	13.3052	6.42884	7.54859	8.288	7.09589	6.93895	0.00440408	-0.438608	ENSPSIG00000003579	1.98097	2.24628	1.78123	0.404581	0	0.764296	0.20663	-1.28301	ENSPSIG00000003558	7.97423	7.0123	9.07997	4.55324	3.64191	6.12387	0.446056	-0.321438
ENSPSIG00000003548	9.9144	6.69433	8.04457	2.91528	3.03348	3.92445	0.000995559	-1.06571	ENSPSIG00000003580	10.0555	10.3744	9.61804	23.1926	7.99008	3.96678	0.439665	0.507285	ENSPSIG00000003559	6.63421	2.21713	3.0439	4.98201	1.95856	2.58229	0.951968	-0.05415
ENSPSIG00000003549	4.02234	4.08502	4.72284	4.30012	3.70904	3.87407	0.586822	0.107065	ENSPSIG00000003581	4.18161	3.71265	6.21724	14.7606	19.2133	24.8147	1.42456e-12	2.28065	ENSPSIG00000003561	7.05595	5.77963	8.45715	8.12059	13.3409	24.7817	0.00176916	0.997481
ENSPSIG00000003551	8.70473	8.20632	8.34253	4.88323	5.03762	5.05333	0.000212417	-0.526041	ENSPSIG00000003582	29.8447	30.7926	27.3777	39.209	18.6231	12.1352	0.795092	-0.186356	ENSPSIG00000003562	7.02163	6.98698	6.81721	2.27452	2.39606	3.55578	0.0112366	-0.949249
ENSPSIG00000003552	11.7933	16.5175	12.7825	16.8757	13.0282	22.7303	0.0577954	0.558924	ENSPSIG00000003584	2.68777	2.29165	2.37071	1.51704	7.32352	2.29675	0.343835	0.71655	ENSPSIG00000003563	12.251	12.0191	10.8086	7.91774	5.87428	5.475	0.0914187	-0.419582
ENSPSIG00000003553	28.1902	62.3389	23.2065	51.4504	48.3003	24.7654	0.919742	-0.0194682	ENSPSIG00000003586	14.0899	11.6338	14.0754	6.81743	6.46373	8.52015	0.0265743	-0.602853	ENSPSIG00000003567	22.5697	9.20479	8.74949	131.095	0.120972	0.094298	0.508201	1.05927
ENSPSIG00000003554	13.2963	12.4821	13.0719	11.5503	7.98283	10.3513	0.0281805	-0.335097	ENSPSIG00000003587	0.463613	1.22616	0.510721	0.526025	1.51904	0.351163	0.847577	0.198449	ENSPSIG00000003568	15.5991	17.1125	16.2622	12.8644	11.2168	12.4584	0.884228	0.0304452
ENSPSIG00000003557	0	0.008355	0	2.19463	3.73036	2.68604	2.05266e-51	7.91156	ENSPSIG00000003588	27.2111	20.9407	24.9132	15.3252	10.6718	12.6177	0.0198094	-0.595976	ENSPSIG00000003569	18.2161	17.3528	16.331	24.8766	25.6842	20.3235	3.28213e-08	0.990773
ENSPSIG00000003558	7.97423	7.0123	9.07997	6.46914	7.1366	7.51377	0.965958	0.0113514	ENSPSIG00000003590	4.49286	5.39155	4.80423	2.14627	2.25924	2.6967	4.15947e-06	-0.994198	ENSPSIG00000003570	0.047957	0	0	0.810646	0.600715	0.351992	0.0002629	4.11459
ENSPSIG00000003559	6.63421	2.21713	3.0439	1.36406	1.69564	1.93603	0.00194915	-1.40176	ENSPSIG00000003591	2.0794	1.63932	2.13491	2.23653	1.99951	1.20404	0.772873	0.129675	ENSPSIG00000003571	26.441	16.3035	17.8596	7.63349	9.97495	12.5741	0.266198	-0.513286
ENSPSIG00000003561	7.05595	5.77963	8.45715	5.07304	4.95578	5.35449	1.41834e-06	-0.872819	ENSPSIG00000003592	33.1784	27.6748	35.584	25.4922	26.3686	30.2873	0.972332	0.0151224	ENSPSIG00000003572	20.2791	12.4885	11.4032	9.96383	19.5131	12.2222	0.547244	0.323863
ENSPSIG00000003562	7.02163	6.98698	6.81721	3.63473	3.8906	3.60623	5.56887e-08	-0.680809	ENSPSIG00000003593	15.1864	13.5547	16.3977	11.0228	7.31417	9.19398	0.609183	-0.144367	ENSPSIG00000003574	3.26178	4.27977	2.12896	5.27994	17.0955	51.9064	1.24181e-05	3.22599
ENSPSIG00000003563	12.251	12.0191	10.8086	7.81964	8.25071	6.88706	0.00122684	-0.461173	ENSPSIG00000003594	859.349	1180.47	759.449	425.641	1026.52	1197.68	0.685051	0.258261	ENSPSIG00000003575	6.88722	6.26893	6.22827	5.23125	5.02844	5.68806	0.411998	0.171204
ENSPSIG00000003567	22.5697	9.20479	8.74949	0.192083	0.099225	2.11815	0.00422145	-2.38381	ENSPSIG00000003595	9.98727	10.3261	9.39444	7.15907	10.8143	11.9357	0.505195	0.279649	ENSPSIG00000003576	61.3413	49.8043	47.6232	50.0224	43.7075	40.952	0.680167	0.0961104
ENSPSIG00000003568	15.5991	17.1125	16.2622	13.8563	12.7152	12.7904	0.484007	-0.0965101	ENSPSIG00000003597	9.27511	8.84061	10.3688	16.1472	10.7394	26.9414	9.25155e-07	1.46223	ENSPSIG00000003577	20.49	23.9964	18.6209	10.7949	8.242	4.05441	0.0603863	-0.930765
ENSPSIG00000003569	18.2161	17.3528	16.331	19.2384	18.993	21.3608	0.000262435	0.44546	ENSPSIG00000003598	2.92979	4.2413	3.25018	2.24193	3.57813	4.07831	0.769688	0.13156	ENSPSIG00000003578	40.7421	33.8644	30.9728	22.8684	11.725	8.33472	0.100043	-0.796776
ENSPSIG00000003571	26.441	16.3035	17.8596	12.9853	18.4034	20.4709	0.93305	-0.0439627	ENSPSIG00000003599	111.615	164.482	82.9277	1.14269	17.1437	3.8632	0.000304418	-2.77102	ENSPSIG00000003579	7.90225	8.20924	7.0885	0.404581	0	0.764296	0.000792865	-3.2278
ENSPSIG00000003572	20.2791	12.4885	11.4032	14.9131	14.7895	12.8664	0.656605	0.17078	ENSPSIG00000003600	4.6194	7.04118	6.192	5.81846	5.84857	5.85906	0.233127	0.289225	ENSPSIG00000003580	7.4291	13.4933	12.6855	23.1926	7.99008	3.96678	0.583165	0.348743
ENSPSIG00000003574	3.26178	4.27977	2.12896	49.1722	69.9412	56.728	4.4682e-58	4.37717	ENSPSIG00000003601	8.81013	9.69962	11.23	11.1046	12.7916	11.6604	0.0187086	0.508474	ENSPSIG00000003581	1.32256	1.67033	0.51514	14.7606	19.2133	24.8147	3.94805e-22	4.20045
ENSPSIG00000003575	6.88722	6.26893	6.22827	6.17453	5.2524	5.59024	0.887055	0.0291264	ENSPSIG00000003602	21.7132	23.0809	21.8488	19.7387	24.6619	12.2339	0.515289	-0.207386	ENSPSIG00000003582	52.4822	51.5092	49.4638	39.209	18.6231	12.1352	0.1906	-0.673545
ENSPSIG00000003576	61.3413	49.8043	47.6232	46.4032	52.821	53.8912	0.433483	-0.121793	ENSPSIG00000003603	1.4549	0.903851	2.13108	3.99165	0.948414	5.95501	0.176473	1.16963	ENSPSIG00000003584	1.2911	2.18172	1.3451	1.51704	7.32352	2.29675	0.0299906	1.5457
ENSPSIG00000003577	20.49	23.9964	18.6209	12.176	10.6069	11.8846	0.00499613	-0.635122	ENSPSIG00000003605	4.29797	4.65567	0.728354	0.626032	0.393736	0.649634	0.0288709	-1.29056	ENSPSIG00000003586	25.5938	22.4469	23.547	6.81743	6.46373	8.52015	5.86753e-08	-1.23192
ENSPSIG00000003578	40.7421	33.8644	30.9728	3.12663	17.6438	16.2371	0.0395841	-1.12494	ENSPSIG00000003607	41.5928	40.8886	33.0068	19.6398	27.9958	19.5159	0.105793	-0.502905	ENSPSIG00000003587	0.388748	0.184277	0.715096	0.526025	1.51904	0.351163	0.237518	1.03483
ENSPSIG00000003579	7.90225	8.20924	7.0885	2.24628	1.98097	1.78123	1.33164e-09	-1.6713	ENSPSIG00000003609	1.97955	2.63277	1.19204	0.881375	1.89736	1.29008	0.898674	0.134536	ENSPSIG00000003588	26.0046	27.4224	32.9563	15.3252	10.6718	12.6177	0.0099922	-0.663205
ENSPSIG00000003580	7.4291	13.4933	12.6855	10.3744	10.0555	9.61804	0.200838	-0.179082	ENSPSIG00000003610	51.5255	50.9732	50.2012	50.0952	43.2102	34.3679	0.886865	-0.0533428	ENSPSIG00000003589	1.08305	1.70388	0.844091	0.688878	0.259631	0.515177	0.759418	-0.274517
ENSPSIG00000003581	1.32256	1.67033	0.51514	3.71265	4.18161	6.21724	1.90473e-06	1.85324	ENSPSIG00000003613	91.3974	102.855	113.251	90.5393	79.1997	83.4358	0.741419	-0.114961	ENSPSIG00000003590	5.53995	4.56069	3.40913	2.14627	2.25924	2.6967	0.0621227	-0.579435
ENSPSIG00000003582	52.4822	51.5092	49.4638	30.7926	29.8447	27.3777	0.00667578	-0.472774	ENSPSIG00000003614	3.45788	4.00217	3.89576	3.60769	2.87385	2.56514	0.810063	-0.0815245	ENSPSIG00000003591	2.95186	2.471	2.15539	2.23653	1.99951	1.20404	0.997953	0.0015078
ENSPSIG00000003584	1.2911	2.18172	1.3451	2.29165	2.68777	2.37071	0.0182209	0.800696	ENSPSIG00000003615	155.283	171.42	110.686	119.224	81.9152	119.177	0.681443	-0.184079	ENSPSIG00000003592	26.1744	33.1423	43.6681	25.4922	26.3686	30.2873	0.770784	0.126223
ENSPSIG00000003586	25.5938	22.4469	23.547	11.6338	14.0899	14.0754	0.000210301	-0.611387	ENSPSIG00000003616	5.94563	6.3897	7.24146	16.7845	2.71333	2.26269	0.759131	0.312082	ENSPSIG00000003593	21.6545	16.4203	18.2772	11.0228	7.31417	9.19398	0.0366512	-0.460431
ENSPSIG00000003587	0.388748	0.184277	0.715096	1.22616	0.463613	0.510721	0.182068	0.805666	ENSPSIG00000003618	1.7012	1.16854	1.55274	0.606898	1.5658	3.57631	0.69429	0.39662	ENSPSIG00000003594	614.962	630.649	457.5	425.641	1026.52	1197.68	0.0150289	1.13555
ENSPSIG00000003588	26.0046	27.4224	32.9563	20.9407	27.2111	24.9132	0.836051	-0.0506168	ENSPSIG00000003620	8.04645	10.1018	9.51873	12.5049	10.7488	12.283	0.0342759	0.518171	ENSPSIG00000003595	7.15299	7.78652	6.66472	7.15907	10.8143	11.9357	0.00526048	0.936819
ENSPSIG00000003589	1.08305	1.70388	0.844091	0.722219	0.583325	0.701039	0.323798	-0.594278	ENSPSIG00000003621	1.49209	1.30857	1.09202	2.56914	1.70538	2.5038	9.78308e-05	1.30721	ENSPSIG00000003596	1.37307	0.681751	1.4797	0.735611	0.486835	0.498508	0.472991	-0.532497
ENSPSIG00000003590	5.53995	4.56069	3.40913	5.39155	4.49286	4.80423	0.0861137	0.424752	ENSPSIG00000003623	11.1661	10.6886	12.2258	19.0381	22.3173	16.5025	1.62221e-06	0.95462	ENSPSIG00000003597	3.90686	3.0001	3.19444	16.1472	10.7394	26.9414	1.13155e-23	3.15782
ENSPSIG00000003591	2.95186	2.471	2.15539	1.63932	2.0794	2.13491	0.781889	-0.117138	ENSPSIG00000003624	3.61619	4.39273	5.43214	0.747823	0.757495	1.68424	0.000643561	-1.71664	ENSPSIG00000003598	2.7897	2.63442	2.52064	2.24193	3.57813	4.07831	0.00272148	0.904293
ENSPSIG00000003592	26.1744	33.1423	43.6681	27.6748	33.1784	35.584	0.766106	0.117781	ENSPSIG00000003626	10.2698	12.134	27.8394	47.3455	14.5249	3.62277	0.781102	0.29212	ENSPSIG00000003599	102.116	201.745	133.801	1.14269	17.1437	3.8632	5.7079e-05	-3.43392
ENSPSIG00000003593	21.6545	16.4203	18.2772	13.5547	15.1864	16.3977	0.175666	-0.303094	ENSPSIG00000003627	0.59947	0.53844	0.385114	0.88594	0.285813	0.639669	0.542392	0.431631	ENSPSIG00000003600	5.41068	5.79237	5.93492	5.81846	5.84857	5.85906	0.000358482	0.50297
ENSPSIG00000003594	614.962	630.649	457.5	1180.47	859.349	759.449	1.51363e-06	0.884436	ENSPSIG00000003628	33.1525	36.3952	46.6732	22.0575	18.7353	34.4974	0.227979	-0.405753	ENSPSIG00000003601	9.37983	7.75992	8.19992	11.1046	12.7916	11.6604	2.39917e-06	0.942117
ENSPSIG00000003595	7.15299	7.78652	6.66472	10.3261	9.98727	9.39444	5.90091e-05	0.662	ENSPSIG00000003629	0.804751	0.80111	1.64958	2.06237	2.41205	0.668908	0.225572	0.720723	ENSPSIG00000003602	26.158	30.5966	31.2878	19.7387	24.6619	12.2339	0.108404	-0.423521
ENSPSIG00000003596	1.37307	0.681751	1.4797	0.761692	0.427845	0.45808	0.226544	-0.769162	ENSPSIG00000003630	0.957622	0.613962	0.407608	0.313372	0.432771	0.561425	0.593359	-0.403805	ENSPSIG00000003603	6.19445	7.40848	2.48923	3.99165	0.948414	5.95501	0.827749	-0.240872
ENSPSIG00000003597	3.90686	3.0001	3.19444	8.84061	9.27511	10.3688	1.56443e-15	1.67763	ENSPSIG00000003632	1.49039	0.972446	0.406509	1.96467	1.23197	0.541638	0.333413	0.695284	ENSPSIG00000003605	2.61006	5.55472	6.35344	0.626032	0.393736	0.649634	0.000354267	-2.1631
ENSPSIG00000003598	2.7897	2.63442	2.52064	4.2413	2.92979	3.25018	0.000760591	0.772169	ENSPSIG00000003633	9.9532	10.6313	11.6467	12.2777	8.82843	14.2065	0.257223	0.383071	ENSPSIG00000003607	75.7603	70.5151	56.625	19.6398	27.9958	19.5159	6.67919e-05	-1.06037
ENSPSIG00000003599	102.116	201.745	133.801	164.482	111.615	82.9277	0.692255	-0.188401	ENSPSIG00000003634	2.39363	3.10803	3.13912	4.74762	2.58702	0.610989	0.74622	0.337161	ENSPSIG00000003609	0.785794	2.89971	0.795101	0.881375	1.89736	1.29008	0.555169	0.579494
ENSPSIG00000003600	5.41068	5.79237	5.93492	7.04118	4.6194	6.192	0.252523	0.218167	ENSPSIG00000003635	6.94288	6.95768	7.00226	8.10007	7.84457	6.45787	0.107455	0.338149	ENSPSIG00000003610	87.1572	70.6183	75.6478	50.0952	43.2102	34.3679	0.215181	-0.323458
ENSPSIG00000003601	9.37983	7.75992	8.19992	9.69962	8.81013	11.23	0.0224539	0.436403	ENSPSIG00000003636	12.4133	12.8856	11.2888	19.304	19.6029	10.6522	0.0842828	0.638633	ENSPSIG00000003613	149.031	153.894	164.309	90.5393	79.1997	83.4358	0.449048	-0.202873
ENSPSIG00000003602	26.158	30.5966	31.2878	23.0809	21.7132	21.8488	0.147618	-0.203944	ENSPSIG00000003637	18.3548	21.3993	16.6709	19.647	13.037	15.0279	0.999655	0.000172103	ENSPSIG00000003614	4.57566	5.21711	5.55554	3.60769	2.87385	2.56514	0.267887	-0.288308
ENSPSIG00000003603	6.19445	7.40848	2.48923	0.903851	1.4549	2.13108	0.00271005	-1.58615	ENSPSIG00000003638	0.863204	0.769463	0.860113	4.59766	4.5405	4.07829	4.47688e-39	2.60298	ENSPSIG00000003615	28.1716	46.1999	12.3347	119.224	81.9152	119.177	9.59135e-06	2.26266
ENSPSIG00000003605	2.61006	5.55472	6.35344	4.65567	4.29797	0.728354	0.264433	-0.733698	ENSPSIG00000003639	1.93566	2.7298	3.32847	1.42602	1.66145	1.5549	0.220633	-0.516093	ENSPSIG00000003616	8.52765	8.11457	7.61022	16.7845	2.71333	2.26269	0.802084	0.247967
ENSPSIG00000003607	75.7603	70.5151	56.625	40.8886	41.5928	33.0068	0.00798962	-0.541	ENSPSIG00000003640	23.5023	31.7394	24.473	40.4839	38.3885	22.45	0.0611825	0.62761	ENSPSIG00000003618	0.32122	0.314477	0.658804	0.606898	1.5658	3.57631	0.0130301	2.11749
ENSPSIG00000003609	0.785794	2.89971	0.795101	2.63277	1.97955	1.19204	0.567461	0.420751	ENSPSIG00000003641	18.5554	19.2867	15.2398	14.9378	20.7012	16.2064	0.503784	0.193163	ENSPSIG00000003620	10.0215	10.0167	12.5698	12.5049	10.7488	12.283	0.0145112	0.555376
ENSPSIG00000003610	87.1572	70.6183	75.6478	50.9732	51.5255	50.2012	0.0240092	-0.259842	ENSPSIG00000003642	25.2242	22.1357	23.1336	27.9224	29.0749	31.1119	0.00255509	0.555152	ENSPSIG00000003621	1.35628	1.93512	2.06445	2.56914	1.70538	2.5038	0.0178139	0.852134
ENSPSIG00000003613	149.031	153.894	164.309	102.855	91.3974	113.251	0.605679	-0.0778758	ENSPSIG00000003644	21.6366	5.4187	18.1769	26.4169	9.32079	6.6865	0.516459	0.521668	ENSPSIG00000003623	1.66335	2.30451	1.60523	19.0381	22.3173	16.5025	1.326e-67	3.78146
ENSPSIG00000003614	4.57566	5.21711	5.55554	4.00217	3.45788	3.89576	0.289959	-0.195552	ENSPSIG00000003645	3.8366	4.95105	4.64047	2.85359	3.78118	4.45385	0.9588	-0.0263943	ENSPSIG00000003624	10.0858	7.00645	9.72172	0.747823	0.757495	1.68424	8.14214e-08	-2.56863
ENSPSIG00000003615	28.1716	46.1999	12.3347	171.42	155.283	110.686	1.17003e-08	2.37902	ENSPSIG00000003646	1464.91	635.419	1624.89	559.772	2172.9	6190.09	0.123643	1.24717	ENSPSIG00000003626	32.5122	92.7467	26.0375	47.3455	14.5249	3.62277	0.373181	-0.802015
ENSPSIG00000003616	8.52765	8.11457	7.61022	6.3897	5.94563	7.24146	0.650578	-0.09184	ENSPSIG00000003648	0.538923	0.928437	0.447642	1.54517	0.598906	0.800363	0.314888	0.736649	ENSPSIG00000003627	0.424815	0.395776	0.231242	0.88594	0.285813	0.639669	0.0613927	1.16064
ENSPSIG00000003618	0.32122	0.314477	0.658804	1.16854	1.7012	1.55274	3.71829e-05	1.74665	ENSPSIG00000003649	0.986786	0.594417	1.2017	2.26965	0.766239	0.627833	0.259122	0.765941	ENSPSIG00000003628	53.0956	48.3724	50.8537	22.0575	18.7353	34.4974	0.0918606	-0.500065
ENSPSIG00000003620	10.0215	10.0167	12.5698	10.1018	8.04645	9.51873	0.890151	0.0420105	ENSPSIG00000003650	5.15711	5.10256	4.54792	16.4334	10.6865	9.04221	1.15394e-06	1.47778	ENSPSIG00000003629	3.07227	1.33757	2.06836	2.06237	2.41205	0.668908	0.56472	0.33777
ENSPSIG00000003621	1.35628	1.93512	2.06445	1.30857	1.49209	1.09202	0.198777	-0.465259	ENSPSIG00000003651	4.64013	4.26567	5.55867	3.94341	3.20681	3.74381	0.466686	-0.263052	ENSPSIG00000003630	0.263495	1.40671	0.420174	0.313372	0.432771	0.561425	0.471061	-0.665164
[truncated: 14,825 more rows]

## Sheet: Tab. S2 
Tab. S2 Differentially expressed genes in veen diagram
[truncated: 399 more rows]

## Sheet: Tab. S3 
Tab. S3 GO enrichment analyses of DEGs from comparisons of IP vs. MP, MP vs. FP and IP vs. FP
[truncated: 9,869 more rows]

[truncated: 7 more sheets: Tab. S4, Tab. S5, Tab. S6, Tab S7, Tab S8, Tab S9, Table S10]
